# Supplementary material for: Ethyl 4-hy­droxy-6-(4-hy­droxy­phen­yl)-4-trifluoro­methyl-2-sulfanyl­idene-1,3-diazinane-5-carboxyl­ate ethanol monosolvate
Source: Acta Crystallogr Sect E Struct Rep Online. 2011 Apr 29;67(Pt 5):o1280–1. doi: 10.1107/S1600536811015376 (PMC3089211; doi:10.1107/S1600536811015376)
Supplement: Supplementary file 2 [file e-67-o1280-Isup2.hkl]

# 
# h,k,l, Fc-squared, Fo-squared, sigma(Fo-squared) and status flag 
# 
data_I
_shelx_title ' M110306A1 in P2(1)/c' 
_shelx_refln_list_code          4 
_shelx_F_calc_maximum      175.90 
_exptl_crystal_F_000       856.00 
_reflns_d_resolution_high  0.7599 
 
loop_ 
 _symmetry_equiv_pos_as_xyz 
 'x, y, z' 
 '-x, y+1/2, -z+1/2' 
 '-x, -y, -z' 
 'x, -y-1/2, z-1/2' 
 
_cell_length_a    14.7204 
_cell_length_b     9.9772 
_cell_length_c    14.7357 
_cell_angle_alpha  90.000 
_cell_angle_beta  119.716 
_cell_angle_gamma  90.000 
 
_shelx_F_squared_multiplier     1.000 
 
loop_ 
 _refln_index_h 
 _refln_index_k 
 _refln_index_l 
 _refln_F_squared_calc 
 _refln_F_squared_meas 
 _refln_F_squared_sigma 
 _refln_observed_status 
   2   0   0    14522.58    16888.89    440.97 o 
   3   0   0     1834.16     1809.99     91.82 o 
   4   0   0     8041.70     8998.62    230.43 o 
   5   0   0     3052.03     3018.29     67.63 o 
   6   0   0        3.02        8.81      4.81 o 
   7   0   0     1290.68     1353.56     57.23 o 
   8   0   0       13.68       36.99     13.47 o 
   9   0   0       29.92       47.38     17.96 o 
  10   0   0      290.54      280.94     30.69 o 
  11   0   0     1959.46     2152.81     78.86 o 
  12   0   0      825.97      875.97     61.44 o 
  13   0   0        3.68        9.85      6.99 o 
  14   0   0      756.23      793.91     67.44 o 
  15   0   0      196.82      205.82     24.15 o 
  16   0   0      176.41      139.10     63.59 o 
   1   1   0     3686.19     4097.86     35.11 o 
   2   1   0      793.59      809.38     12.90 o 
   3   1   0     1513.93     1452.91     25.04 o 
   4   1   0     9105.77    10193.09    206.74 o 
   5   1   0     1507.26     1544.34     15.28 o 
   6   1   0       24.70       22.44      2.57 o 
   7   1   0      450.14      419.31     13.22 o 
   8   1   0      275.82      299.04     15.42 o 
   9   1   0      109.96      108.58      8.61 o 
  10   1   0     1610.97     1705.40     34.64 o 
  11   1   0      181.06      209.45     27.67 o 
  12   1   0       13.75       17.61      5.00 o 
  13   1   0       23.98       27.72      8.29 o 
  14   1   0      141.15      154.47     19.91 o 
  15   1   0      249.62      289.70     17.14 o 
  16   1   0        7.61        7.92      4.76 o 
   0   2   0    18048.21    19285.89    225.68 o 
   1   2   0     1162.34     1174.11     13.28 o 
   2   2   0     5738.12     6172.89     48.58 o 
   3   2   0     5554.87     5895.14     60.70 o 
   4   2   0      107.22       92.88      2.90 o 
   5   2   0     1255.69     1223.59     14.97 o 
   6   2   0     1291.97     1357.78     14.35 o 
   7   2   0      396.67      426.00     11.45 o 
   8   2   0        3.41        2.45      1.00 o 
   9   2   0     1660.03     1658.96     49.45 o 
  10   2   0      631.11      645.23     20.08 o 
  11   2   0      270.41      256.93     15.07 o 
  12   2   0        7.03       10.51      3.89 o 
  13   2   0       16.06       13.82      4.34 o 
  14   2   0        6.57       13.84      5.81 o 
  15   2   0       14.65       16.27      7.49 o 
  16   2   0       11.44       11.84      8.12 o 
   1   3   0      699.20      665.02      9.28 o 
   2   3   0     9483.00    10286.28    107.08 o 
   3   3   0     4920.02     5311.63    109.42 o 
   4   3   0      114.95       89.15      2.54 o 
   5   3   0       58.26       64.44      3.95 o 
   6   3   0       22.33       22.86      2.71 o 
   7   3   0      268.96      257.84     10.03 o 
   8   3   0      863.18      859.11     22.34 o 
   9   3   0     4338.74     4421.66     97.12 o 
  10   3   0     2196.91     2310.27     50.19 o 
  11   3   0        0.61        2.29      2.57 o 
  12   3   0        9.32        8.73      4.51 o 
  13   3   0        5.96        9.77      3.82 o 
  14   3   0        0.19        5.01      5.18 o 
  15   3   0      162.10      174.95     17.29 o 
  16   3   0      269.08      262.88     39.26 o 
   0   4   0     7458.90     9167.80    150.73 o 
   1   4   0     1042.79     1154.45     15.43 o 
   2   4   0     1421.26     1397.99     19.32 o 
   3   4   0      397.51      381.40      8.22 o 
   4   4   0      524.78      671.12     15.20 o 
   5   4   0      126.23      103.13      5.27 o 
   6   4   0     4935.83     5043.22     65.64 o 
   7   4   0     1907.57     1983.60     48.30 o 
   8   4   0      214.41      232.04      9.33 o 
   9   4   0      208.53      183.78      8.09 o 
  10   4   0        9.40        8.72      3.04 o 
  11   4   0      399.24      405.44     21.16 o 
  12   4   0      576.28      586.89     35.73 o 
  13   4   0        4.27        3.94      4.94 o 
  14   4   0        6.19       11.02      6.02 o 
  15   4   0      105.03      113.08     20.13 o 
  16   4   0       22.78       23.33     10.24 o 
   1   5   0      416.93      372.57     11.37 o 
   2   5   0      314.72      306.73     10.17 o 
   3   5   0     2142.45     2125.86     51.05 o 
   4   5   0       53.88       61.72      5.40 o 
   5   5   0       65.60       73.06      6.38 o 
   6   5   0      659.63      641.10     23.87 o 
   7   5   0      128.05       96.16     14.34 o 
   8   5   0       99.55       94.65      4.57 o 
   9   5   0     1984.76     1996.75     51.87 o 
  10   5   0       12.61       14.82      4.28 o 
  11   5   0        5.13        7.55      3.33 o 
  12   5   0      200.68      216.37     30.05 o 
  13   5   0       81.25       84.65     20.26 o 
  14   5   0        7.81        8.07      7.36 o 
  15   5   0      187.21      193.15     28.74 o 
   0   6   0      188.34      177.89     10.48 o 
   1   6   0     1824.10     1743.69     20.38 o 
   2   6   0      159.62      136.39      6.54 o 
   3   6   0     1386.57     1406.30     32.17 o 
   4   6   0        8.79        5.64      3.11 o 
   5   6   0      442.23      413.32     16.41 o 
   6   6   0      815.98      835.19     20.09 o 
   7   6   0      131.82      132.11      9.07 o 
   8   6   0      938.34     1016.04     36.14 o 
   9   6   0      349.74      381.20     21.34 o 
  10   6   0       26.75       24.06      7.15 o 
  11   6   0      268.67      265.31     17.34 o 
  12   6   0      270.00      295.33     27.77 o 
  13   6   0      413.88      455.52     34.29 o 
  14   6   0       80.26       83.23     23.91 o 
   1   7   0      234.16      226.07     11.69 o 
   2   7   0     1573.10     1628.90     23.43 o 
   3   7   0      279.53      259.64     11.73 o 
   4   7   0      627.71      576.69     21.23 o 
   5   7   0      304.20      334.29     17.56 o 
   6   7   0      388.17      366.79     19.52 o 
   7   7   0      194.20      193.30     11.78 o 
   8   7   0     1379.94     1352.23     38.02 o 
   9   7   0       73.89       76.56     16.78 o 
  10   7   0      304.89      327.48     15.29 o 
  11   7   0       11.73       12.40      5.98 o 
  12   7   0       52.40       50.28     17.07 o 
  13   7   0      106.61       89.15     30.46 o 
  14   7   0      297.26      308.41     37.29 o 
   0   8   0        6.10        6.01      3.08 o 
   1   8   0       20.69       30.82      6.37 o 
   2   8   0      171.64      144.02      7.37 o 
   3   8   0       13.34       16.99      2.19 o 
   4   8   0       35.21       37.45      8.26 o 
   5   8   0       12.71       13.78      4.53 o 
   6   8   0     1093.74     1096.42     46.07 o 
   7   8   0      297.52      319.33     17.62 o 
   8   8   0      387.66      358.33     25.31 o 
   9   8   0      752.83      845.85     35.57 o 
  10   8   0       49.04       44.51     11.92 o 
  11   8   0        9.15       13.63      5.16 o 
  12   8   0       20.89       21.38     10.70 o 
  13   8   0       47.20       41.83     19.67 o 
   1   9   0       78.91       76.22      7.89 o 
   2   9   0       24.08       26.52      6.43 o 
   3   9   0       39.61       50.77      9.48 o 
   4   9   0      728.40      743.92     31.92 o 
   5   9   0      590.87      641.35     30.44 o 
   6   9   0       27.38       43.56      9.01 o 
   7   9   0       33.44       29.29      8.37 o 
   8   9   0       18.33       12.10      4.76 o 
   9   9   0       92.69       84.17     21.92 o 
  10   9   0       98.07       83.21     29.06 o 
  11   9   0       21.64       19.00      9.21 o 
  12   9   0        1.99        6.49      6.56 o 
   0  10   0        2.53        6.48      4.71 o 
   1  10   0       29.05       19.24      5.98 o 
   2  10   0       11.53       11.60      3.53 o 
   3  10   0     1289.51     1316.20     51.48 o 
   4  10   0      101.18       95.54     16.51 o 
   5  10   0      820.78      907.44     40.86 o 
   6  10   0      250.39      246.34     14.27 o 
   7  10   0      374.76      402.16     21.77 o 
   8  10   0      203.12      181.73     13.87 o 
   9  10   0       51.49       39.47     15.44 o 
  10  10   0       87.76       63.01     22.51 o 
   1  11   0      657.33      679.76     40.87 o 
   2  11   0       38.75       17.16      6.34 o 
   3  11   0       19.53       23.94      7.28 o 
   4  11   0       15.30       13.32      5.65 o 
   5  11   0        0.01        3.12      4.03 o 
   6  11   0       17.76        9.94      4.07 o 
   7  11   0       31.91       22.36      9.82 o 
   8  11   0       11.73       12.68      5.01 o 
   9  11   0       54.47       43.11     19.37 o 
   0  12   0       72.54       64.61     31.88 o 
   1  12   0        4.58        8.48      4.72 o 
   2  12   0        0.01        5.76      6.86 o 
   3  12   0        4.57        5.23      5.44 o 
   4  12   0      208.99      203.26     16.63 o 
   5  12   0       45.89       34.45     14.03 o 
   6  12   0        3.20        5.28      4.75 o 
   1  13   0       38.45       30.91     14.30 o 
   2  13   0       39.21       20.13     10.04 o 
 -17   1   1        8.81        7.38      6.01 o 
 -16   1   1        2.68        4.75      4.30 o 
 -15   1   1       12.34       10.76      6.17 o 
 -14   1   1      175.29      166.74     19.43 o 
 -13   1   1      289.01      261.29     15.46 o 
 -12   1   1      961.17      957.48     29.38 o 
 -11   1   1        9.31       10.52      2.76 o 
 -10   1   1       48.95       44.11      6.50 o 
  -9   1   1      536.34      496.72     14.53 o 
  -8   1   1     2188.85     2318.98     34.54 o 
  -7   1   1     4013.69     4208.95     50.46 o 
  -6   1   1       73.45       73.88      2.37 o 
  -5   1   1      619.70      543.42      6.41 o 
  -4   1   1     6633.07     7531.71     89.53 o 
  -3   1   1       93.17      100.03      2.76 o 
  -2   1   1     1863.99     1815.04     26.80 o 
  -1   1   1     1856.01     1805.29     32.59 o 
   0   1   1     5567.56     6115.27     45.39 o 
   1   1   1     2628.28     2611.28     24.34 o 
   2   1   1       83.36       88.85      2.62 o 
   3   1   1    24049.79    27867.91    309.59 o 
   4   1   1       92.32       82.36      2.55 o 
   5   1   1     2824.62     2750.11     25.35 o 
   6   1   1     1284.87     1252.74     17.18 o 
   7   1   1      151.08      169.64      7.97 o 
   8   1   1      308.07      357.87     17.51 o 
   9   1   1       37.23       47.63     10.62 o 
  10   1   1     3167.48     3559.30     84.94 o 
  11   1   1     4846.14     5542.68     94.23 o 
  12   1   1     1193.24     1326.92     53.49 o 
  13   1   1        1.29        6.92      4.44 o 
  14   1   1      106.77      135.67     34.13 o 
  15   1   1        9.79       10.55      6.34 o 
  16   1   1      106.91       80.36     16.25 o 
 -17   2   1      224.11      246.30     38.56 o 
 -16   2   1       42.19       27.31     10.33 o 
 -15   2   1       38.48       38.12     15.53 o 
 -14   2   1        1.07        2.48      4.90 o 
 -13   2   1       24.40       30.92     10.20 o 
 -12   2   1       37.40       31.71      9.61 o 
 -11   2   1     1369.12     1355.76     55.64 o 
 -10   2   1      625.44      620.09     16.86 o 
  -9   2   1      153.33      144.02      7.46 o 
  -8   2   1      398.78      403.74     13.78 o 
  -7   2   1        0.79        3.72      0.92 o 
  -6   2   1      432.58      470.80     11.44 o 
  -5   2   1      561.58      574.44     10.37 o 
  -4   2   1      326.85      331.70      5.57 o 
  -3   2   1      646.61      660.88      8.28 o 
  -2   2   1     2611.12     2694.97     31.28 o 
  -1   2   1    10650.68    11669.99    154.27 o 
   0   2   1       20.95       16.63      1.26 o 
   2   2   1     6321.81     7016.25     91.75 o 
   3   2   1      381.18      386.37      4.20 o 
   4   2   1       51.37       39.83      1.68 o 
   5   2   1       12.55       15.38      3.15 o 
   6   2   1      233.82      212.61      8.97 o 
   7   2   1     1103.23     1066.02     19.67 o 
   8   2   1       12.38        9.82      1.63 o 
   9   2   1        0.22        1.33      1.39 o 
  10   2   1     1279.56     1359.00     40.07 o 
  11   2   1      615.89      631.62     34.02 o 
  12   2   1      545.98      572.77     35.01 o 
  13   2   1      460.84      458.80     36.30 o 
  14   2   1       38.15       31.03      9.52 o 
  15   2   1      347.53      370.74     26.12 o 
  16   2   1       12.10       10.96      8.53 o 
 -16   3   1      166.66      193.97     22.03 o 
 -15   3   1      294.28      276.44     17.63 o 
 -14   3   1        1.03        2.05      5.42 o 
 -13   3   1       39.61       44.18     13.66 o 
 -12   3   1      870.30      924.14     37.55 o 
 -11   3   1        7.15        7.58      2.38 o 
 -10   3   1      367.64      374.51     10.86 o 
  -9   3   1      183.13      197.52      9.07 o 
  -8   3   1      174.10      162.93      7.92 o 
  -7   3   1      533.64      537.23     12.99 o 
  -6   3   1      475.88      505.30     10.11 o 
  -5   3   1        3.42        5.00      1.14 o 
  -4   3   1        3.73        3.63      1.06 o 
  -3   3   1     3372.15     3468.58     38.89 o 
  -2   3   1      483.60      435.97      5.96 o 
  -1   3   1     1765.11     1816.36     33.13 o 
   0   3   1       52.86       48.12      1.84 o 
   1   3   1      918.93      934.81     13.48 o 
   2   3   1     2490.32     2566.70     39.98 o 
   3   3   1     3016.43     2999.76     25.85 o 
   4   3   1       17.39       28.03      2.13 o 
   5   3   1      293.65      286.60      8.91 o 
   6   3   1     1870.12     1958.05     31.65 o 
   7   3   1      151.92      129.30      4.85 o 
   8   3   1     2759.42     2729.81     54.57 o 
   9   3   1      340.83      289.01     12.02 o 
  10   3   1     1952.59     1763.42    144.00 o 
  11   3   1      191.13      186.52     14.06 o 
  12   3   1      213.73      214.50     18.97 o 
  13   3   1      207.87      206.14     34.74 o 
  14   3   1       13.42       13.06      5.86 o 
  15   3   1       12.70       17.32     12.22 o 
 -16   4   1      258.92      264.61     24.76 o 
 -15   4   1       53.92       47.91     24.95 o 
 -14   4   1        8.08        8.83      5.40 o 
 -13   4   1      113.35      120.81     26.22 o 
 -12   4   1        0.08        1.75      2.03 o 
 -11   4   1       53.70       55.94      9.62 o 
 -10   4   1     1164.53     1168.46     43.93 o 
  -9   4   1      309.89      283.59     14.65 o 
  -8   4   1       24.46       25.27      4.83 o 
  -7   4   1      349.09      384.90     11.20 o 
  -6   4   1      222.96      219.53      9.12 o 
  -5   4   1      651.82      711.64     16.42 o 
  -4   4   1      138.34      118.44      5.86 o 
  -3   4   1       10.99        8.69      1.68 o 
  -2   4   1      658.40      641.65     11.82 o 
  -1   4   1     2016.48     1919.91     29.70 o 
   0   4   1      625.05      655.30     11.33 o 
   1   4   1      126.12      125.44      2.93 o 
   2   4   1     8710.10     9270.61    115.81 o 
   3   4   1     2050.66     2080.01     32.76 o 
   4   4   1      737.34      719.64     15.87 o 
   5   4   1      399.06      415.84     10.99 o 
   6   4   1       20.79       27.70      3.11 o 
   7   4   1        0.20        1.03      1.09 o 
   8   4   1     1730.14     1669.92     76.78 o 
   9   4   1     1243.82     1201.53     49.32 o 
  10   4   1        0.13        1.42      2.04 o 
  11   4   1        8.63        6.86      3.88 o 
  12   4   1        3.79        8.69      4.56 o 
  13   4   1      266.82      282.95     27.01 o 
  14   4   1      118.18      121.63     34.76 o 
  15   4   1       13.63       16.98      8.47 o 
 -16   5   1      113.64       95.66     52.85 o 
 -15   5   1      648.16      715.35     48.15 o 
 -14   5   1       38.65       37.81     17.36 o 
 -13   5   1      164.29      172.72     21.19 o 
 -12   5   1      410.34      413.43     28.51 o 
 -11   5   1       69.22       63.10      8.66 o 
 -10   5   1       48.18       48.02      8.06 o 
  -9   5   1      687.53      660.60     20.82 o 
  -8   5   1     1721.65     1765.74     37.55 o 
  -7   5   1       13.24       15.22      3.09 o 
  -6   5   1       81.76       80.00      3.57 o 
  -5   5   1       83.04       90.75      5.60 o 
  -4   5   1      214.59      174.25      9.29 o 
  -3   5   1      457.32      510.44     13.55 o 
  -2   5   1     2839.80     2840.84     54.13 o 
  -1   5   1     6721.46     7716.11    169.85 o 
   0   5   1      145.98      172.61      7.96 o 
   1   5   1      980.87      997.52     18.54 o 
   2   5   1        3.93       11.80      3.00 o 
   3   5   1    12397.50    14231.11    578.32 o 
   4   5   1     4835.04     4797.37    182.36 o 
   5   5   1       21.95       19.43      5.03 o 
   6   5   1      425.37      394.13     17.14 o 
   7   5   1      189.64      206.65      9.51 o 
   8   5   1       36.82       31.49      3.34 o 
   9   5   1      367.83      367.72     18.31 o 
  10   5   1       57.73       55.59      6.41 o 
  11   5   1      159.57      174.80     41.23 o 
  12   5   1       46.03       58.92     15.67 o 
  13   5   1       37.63       44.24     16.58 o 
  14   5   1        0.25        3.02      5.29 o 
  15   5   1       52.72       36.98     25.28 o 
 -15   6   1        0.31        2.93      5.42 o 
 -14   6   1      182.12      193.14     48.80 o 
 -13   6   1       72.89       76.57     18.91 o 
 -12   6   1       43.53       45.66     12.89 o 
 -11   6   1       33.54       32.49      7.60 o 
 -10   6   1      273.04      280.20     17.38 o 
  -9   6   1       13.81       15.69      5.13 o 
  -8   6   1     1148.13     1043.88     51.18 o 
  -7   6   1      661.13      662.80     23.16 o 
  -6   6   1      571.31      587.42     21.02 o 
  -5   6   1     1022.04     1142.12     20.37 o 
  -4   6   1      272.24      255.73     14.17 o 
  -3   6   1       32.85       19.71      4.14 o 
  -2   6   1      191.35      193.98      5.97 o 
  -1   6   1       80.09       85.81      4.54 o 
   0   6   1      303.62      277.77     11.59 o 
   1   6   1     1085.89     1247.80     22.37 o 
   2   6   1      688.57      731.67     19.49 o 
   3   6   1        1.01        3.65      2.74 o 
   4   6   1        2.03        2.40      3.47 o 
   5   6   1       81.16       59.62      8.34 o 
   6   6   1      804.80      814.56     25.47 o 
   7   6   1      148.41      162.97     15.74 o 
   8   6   1        3.96        5.64      2.55 o 
   9   6   1      153.78      165.25     21.95 o 
  10   6   1        0.33        2.10      2.50 o 
  11   6   1      136.74      136.59     30.54 o 
  12   6   1       28.20       33.64     11.94 o 
  13   6   1        9.00       12.47      6.54 o 
  14   6   1       85.42       69.45     33.21 o 
 -14   7   1       51.92       40.75     19.09 o 
 -13   7   1      598.76      618.32     48.96 o 
 -12   7   1      178.05      181.12     16.30 o 
 -11   7   1      366.88      370.88     20.50 o 
 -10   7   1        1.17        4.67      3.71 o 
  -9   7   1      198.51      194.74     13.33 o 
  -8   7   1      806.96      884.78     35.81 o 
  -7   7   1      143.43      143.43     19.78 o 
  -6   7   1        4.50        6.22      3.56 o 
  -5   7   1      332.34      362.18     16.16 o 
  -4   7   1       23.78       29.70      5.57 o 
  -3   7   1        1.49        2.78      1.51 o 
  -2   7   1     1498.99     1608.76     25.96 o 
  -1   7   1      246.81      232.40     10.99 o 
   0   7   1       79.20       73.49      4.16 o 
   1   7   1       30.26       32.24      6.15 o 
   2   7   1      123.05      115.81      5.90 o 
   3   7   1      320.68      316.23     16.81 o 
   4   7   1      125.40      140.47     10.45 o 
   5   7   1        2.53        6.04      3.90 o 
   6   7   1     2441.88     2644.32     59.53 o 
   7   7   1        1.74        5.21      4.02 o 
   8   7   1      162.17      173.23     14.30 o 
   9   7   1       51.92       51.37     12.26 o 
  10   7   1      126.27      129.24     22.55 o 
  11   7   1      256.40      286.93     27.53 o 
  12   7   1       33.65       31.00     12.20 o 
  13   7   1       26.03       25.26     12.14 o 
 -13   8   1       92.42       89.13     27.66 o 
 -12   8   1      250.01      282.84     25.58 o 
 -11   8   1        0.40        3.72      3.05 o 
 -10   8   1      144.02      150.09     26.27 o 
  -9   8   1      430.48      412.94     22.82 o 
  -8   8   1       92.82       88.71     20.31 o 
  -7   8   1      983.51     1022.71     38.63 o 
  -6   8   1      558.44      573.69     28.84 o 
  -5   8   1      685.65      687.34     31.77 o 
  -4   8   1     3032.11     2939.28    117.07 o 
  -3   8   1      565.60      576.76     18.36 o 
  -2   8   1        0.02        2.98      1.64 o 
  -1   8   1       10.70        7.15      2.20 o 
   0   8   1       92.08       94.75      8.69 o 
   1   8   1      370.93      350.74     15.08 o 
   2   8   1      551.03      581.64     19.95 o 
   3   8   1      336.35      357.69     19.72 o 
   4   8   1        0.85        4.26      4.21 o 
   5   8   1       22.55       29.36      6.67 o 
   6   8   1     1325.26     1364.40     34.05 o 
   7   8   1      735.27      748.99     33.31 o 
   8   8   1      239.33      248.35     12.77 o 
   9   8   1       81.56       88.70     20.08 o 
  10   8   1       51.48       44.52     11.21 o 
  11   8   1      106.00       94.52     33.49 o 
  12   8   1      192.22      220.80     19.13 o 
 -12   9   1        1.05        4.35      5.38 o 
 -11   9   1        1.61        3.81      3.92 o 
 -10   9   1       23.94       22.90      6.35 o 
  -9   9   1      617.39      660.93     31.22 o 
  -8   9   1      239.43      226.09     13.70 o 
  -7   9   1      243.98      226.47     12.42 o 
  -6   9   1        3.86        5.48      3.71 o 
  -5   9   1       65.36       59.89     12.33 o 
  -4   9   1        4.94        7.48      4.16 o 
  -3   9   1     1174.10     1259.45     27.33 o 
  -2   9   1      283.31      261.64     14.16 o 
  -1   9   1        0.09        3.33      2.78 o 
   0   9   1      661.97      595.69     25.96 o 
   1   9   1       62.67       57.38      6.25 o 
   2   9   1     1328.31     1285.91     31.96 o 
   3   9   1      467.66      451.39     22.84 o 
   4   9   1        9.66       16.56      5.15 o 
   5   9   1      459.50      466.28     25.76 o 
   6   9   1        0.84        4.69      4.06 o 
   7   9   1      261.74      243.78     11.63 o 
   8   9   1        1.63        3.59      5.36 o 
   9   9   1        1.25        4.96      3.92 o 
  10   9   1        0.05        3.22      5.13 o 
  11   9   1        1.07        1.02      6.01 o 
 -11  10   1      112.32      122.36     24.60 o 
 -10  10   1        0.04        3.80      3.92 o 
  -9  10   1       95.91       79.22     23.80 o 
  -8  10   1        1.17        6.52      5.39 o 
  -7  10   1       42.87       30.70      9.49 o 
  -6  10   1       19.78       22.12      5.92 o 
  -5  10   1      220.39      202.33     14.65 o 
  -4  10   1      750.89      770.86     32.66 o 
  -3  10   1      717.92      704.73     31.19 o 
  -2  10   1      181.33      157.89     20.36 o 
  -1  10   1       16.97       22.26      5.66 o 
   0  10   1      393.06      351.49     23.06 o 
   1  10   1       77.32       76.88     16.34 o 
   2  10   1      152.60      149.65     13.86 o 
   3  10   1        7.70        9.08      3.79 o 
   4  10   1        0.01        2.10      5.41 o 
   5  10   1      155.39      143.78     18.84 o 
   6  10   1      151.33      157.48     14.75 o 
   7  10   1      214.74      209.58     26.00 o 
   8  10   1      185.51      181.99     11.34 o 
   9  10   1       68.69       52.49     15.67 o 
  10  10   1      243.60      235.42     28.11 o 
  -9  11   1      238.96      246.22     21.07 o 
  -8  11   1       80.43       65.28     23.42 o 
  -7  11   1       76.06       66.43     25.02 o 
  -6  11   1       11.34        9.31      4.93 o 
  -5  11   1       13.62       18.04      6.87 o 
  -4  11   1       83.37       78.16     23.50 o 
  -3  11   1      396.87      444.55     23.90 o 
  -2  11   1      126.86      131.19     13.38 o 
  -1  11   1      388.97      393.62     33.86 o 
   0  11   1      541.56      613.55     39.13 o 
   1  11   1       64.11       58.77     15.26 o 
   2  11   1      360.82      369.07     25.78 o 
   3  11   1       91.17       90.80     24.54 o 
   4  11   1      358.16      385.20     17.36 o 
   5  11   1      581.71      612.54     33.41 o 
   6  11   1       31.21       28.71     12.00 o 
   7  11   1        1.31        4.65      4.81 o 
   8  11   1       42.97       27.37     12.38 o 
  -7  12   1       13.11       12.73      7.41 o 
  -6  12   1      146.70      154.65     11.64 o 
  -5  12   1        2.24        3.49      5.38 o 
  -4  12   1       10.28       11.41      4.78 o 
  -3  12   1       44.38       27.16     10.22 o 
  -2  12   1       15.47        7.63      4.40 o 
  -1  12   1       23.71       18.17      6.97 o 
   0  12   1      168.29      184.71     15.20 o 
   1  12   1      223.45      251.01     22.00 o 
   2  12   1       97.41      115.34     19.45 o 
   3  12   1       40.97       40.16     15.26 o 
   4  12   1       64.50       37.22     16.32 o 
   5  12   1        3.99        7.37      5.31 o 
   6  12   1       22.11       22.25      9.75 o 
  -2  13   1      471.33      504.24     35.98 o 
  -1  13   1      168.25      188.74     24.25 o 
   0  13   1       17.67       12.98      6.33 o 
   1  13   1       85.93       53.88     28.14 o 
 -17   0   2      385.18      436.35     38.49 o 
 -16   0   2      190.45      205.95     21.87 o 
 -15   0   2       36.38       26.32     15.71 o 
 -14   0   2        0.08        0.76     10.02 o 
 -13   0   2        8.79       14.50      8.38 o 
 -12   0   2      143.89      104.26     12.52 o 
 -11   0   2       85.15       92.17      8.39 o 
 -10   0   2      576.89      501.30     19.34 o 
  -9   0   2     1916.92     1979.73     51.08 o 
  -8   0   2      720.70      661.50     20.35 o 
  -7   0   2     4024.44     4283.31    143.04 o 
  -6   0   2      367.56      363.40      9.85 o 
  -5   0   2     1126.64     1164.87     16.88 o 
  -4   0   2      699.91      725.49     12.22 o 
  -3   0   2      172.45      142.85      5.86 o 
  -2   0   2      260.24      191.78      6.36 o 
  -1   0   2     2152.99     2219.02     12.49 o 
   0   0   2      129.91      150.93     10.97 o 
   1   0   2     2275.71     2336.34     19.16 o 
   2   0   2    30939.83    35097.45   2636.19 o 
   3   0   2    14844.64    16398.98    280.22 o 
   4   0   2    11725.94    12812.35    299.24 o 
   5   0   2       28.09       67.19     10.71 o 
   6   0   2     7261.97     8603.17    168.46 o 
   7   0   2     3808.30     4142.35     92.13 o 
   8   0   2      427.43      463.19     30.63 o 
   9   0   2     1322.60     1380.97     45.67 o 
  10   0   2      460.18      432.20     23.64 o 
  11   0   2       37.99       46.24     17.01 o 
  12   0   2     1623.29     1790.75    100.82 o 
  13   0   2      240.37      212.85     28.42 o 
  14   0   2        7.08        4.86      7.08 o 
  15   0   2       56.74       39.85     29.82 o 
 -17   1   2       17.90       10.88      6.36 o 
 -16   1   2       22.71       18.10      8.90 o 
 -15   1   2      234.40      205.33     16.41 o 
 -14   1   2       13.06       14.34      5.23 o 
 -13   1   2       22.54       21.30      7.16 o 
 -12   1   2      277.48      184.09     30.51 o 
 -11   1   2      514.20      510.64     13.55 o 
 -10   1   2      493.79      487.89     14.00 o 
  -9   1   2      860.45      880.75     24.54 o 
  -8   1   2     1695.39     1804.24     38.86 o 
  -7   1   2     2396.74     2475.34     32.49 o 
  -6   1   2     6676.98     7267.76     89.17 o 
  -5   1   2      515.42      506.01      4.95 o 
  -4   1   2      104.44      110.98      3.32 o 
  -3   1   2     4436.80     4621.50     38.41 o 
  -2   1   2     1981.47     1895.56     45.10 o 
  -1   1   2      170.48      132.98      3.73 o 
   0   1   2        3.75        7.32      1.37 o 
   1   1   2     1922.81     1949.97     31.46 o 
   2   1   2      494.57      456.32      5.29 o 
   3   1   2     2012.88     2021.28     22.88 o 
   4   1   2     4606.42     4703.58    104.90 o 
   5   1   2      422.39      432.76     15.43 o 
   6   1   2     1136.91     1122.93     22.80 o 
   7   1   2     5204.62     4968.22    363.30 o 
   8   1   2      520.34      534.32     22.12 o 
   9   1   2     1844.43     1880.35     34.59 o 
  10   1   2        0.73        2.19      4.18 o 
  11   1   2       50.48       55.91     12.91 o 
  12   1   2     1424.14     1627.17     64.50 o 
  13   1   2        0.08        1.06      5.52 o 
  14   1   2       92.87       60.50     23.46 o 
  15   1   2        0.00        6.28      4.37 o 
 -17   2   2        3.22        6.99      8.21 o 
 -16   2   2        0.80        4.60      5.29 o 
 -15   2   2        9.46       11.81      6.00 o 
 -14   2   2      152.68      155.27     14.28 o 
 -13   2   2      122.83      133.36     12.50 o 
 -12   2   2     1556.44     1391.68    113.43 o 
 -11   2   2        7.77        7.51      1.92 o 
 -10   2   2        4.55        4.01      1.22 o 
  -9   2   2     6066.38     6515.67     69.25 o 
  -8   2   2      742.82      771.55     19.20 o 
  -7   2   2     3281.54     3337.80     32.63 o 
  -6   2   2     5103.61     5739.98     70.56 o 
  -5   2   2     9146.99     9989.54    166.52 o 
  -4   2   2      122.94      138.74      3.95 o 
  -3   2   2      438.78      480.40      6.38 o 
  -2   2   2       84.79       89.96      2.79 o 
  -1   2   2      213.01      191.26      4.80 o 
   0   2   2    12149.67    12713.29    132.87 o 
   1   2   2       90.46       74.94      2.50 o 
   2   2   2     5371.54     5840.95     80.34 o 
   3   2   2      146.68      157.57      3.67 o 
   4   2   2       61.42       57.30      1.90 o 
   5   2   2     1048.91     1073.86     20.06 o 
   6   2   2     1657.67     1730.88     37.09 o 
   7   2   2       28.24       28.79      2.76 o 
   8   2   2     1378.83     1344.00     39.48 o 
   9   2   2      276.06      298.13     20.83 o 
  10   2   2      822.46      889.57     23.11 o 
  11   2   2      542.59      543.05     35.41 o 
  12   2   2       27.05       26.61      8.57 o 
  13   2   2      574.60      562.32     32.67 o 
  14   2   2        2.13        6.18      4.70 o 
  15   2   2       26.66       19.91      9.09 o 
 -17   3   2      187.01      176.74     28.04 o 
 -16   3   2       98.20      106.72     18.32 o 
 -15   3   2      369.83      349.27     28.43 o 
 -14   3   2      522.78      548.25     21.65 o 
 -13   3   2      577.62      579.78     35.81 o 
 -12   3   2      156.12      150.72      6.61 o 
 -11   3   2      259.83      234.78     12.27 o 
 -10   3   2      635.72      607.62     17.17 o 
  -9   3   2      476.79      479.32     14.76 o 
  -8   3   2        8.86        6.00      1.48 o 
  -7   3   2      222.71      197.84      9.66 o 
  -6   3   2      234.33      229.72      8.16 o 
  -5   3   2     2080.77     2223.62     20.68 o 
  -4   3   2      268.74      265.36      5.54 o 
  -3   3   2     1337.60     1339.00     12.61 o 
  -2   3   2      106.59      104.41      3.20 o 
  -1   3   2      186.15      179.38      4.54 o 
   0   3   2     3277.08     3368.33     49.57 o 
   1   3   2     6283.05     6717.60     78.17 o 
   2   3   2      300.26      317.82      6.18 o 
   3   3   2       29.73       25.48      1.98 o 
   4   3   2      561.66      531.51     12.74 o 
   5   3   2      920.65      874.37     17.71 o 
   6   3   2      234.13      197.71      8.07 o 
   7   3   2      150.79      145.48      6.51 o 
   8   3   2      487.30      468.33     12.93 o 
   9   3   2        6.71        6.68      1.74 o 
  10   3   2      375.01      375.68     17.01 o 
  11   3   2       12.71       20.01      5.97 o 
  12   3   2      984.40     1094.23     50.90 o 
  13   3   2      667.22      683.61     37.14 o 
  14   3   2      261.97      290.90     31.02 o 
  15   3   2        4.62        2.18      4.79 o 
 -16   4   2      171.60      175.54     16.48 o 
 -15   4   2      193.22      214.48     25.35 o 
 -14   4   2       30.88       33.61     12.78 o 
 -13   4   2      217.68      204.02     18.94 o 
 -12   4   2       70.06       72.39      7.84 o 
 -11   4   2       40.46       46.32     10.03 o 
 -10   4   2      718.49      702.24     23.48 o 
  -9   4   2      108.85      104.72      7.38 o 
  -8   4   2        1.33        3.37      1.95 o 
  -7   4   2        5.33       12.72      3.21 o 
  -6   4   2      925.54      999.53     16.17 o 
  -5   4   2      516.86      531.72     11.65 o 
  -4   4   2      476.79      501.25     12.73 o 
  -3   4   2     2672.13     2669.66     37.91 o 
  -2   4   2     1591.65     1514.20     13.55 o 
  -1   4   2      317.07      302.05      5.97 o 
   0   4   2      277.12      285.11      5.88 o 
   1   4   2     1574.88     1464.48     12.98 o 
   2   4   2       48.66       27.87      2.45 o 
   3   4   2        2.60        9.89      2.52 o 
   4   4   2        3.42        2.68      0.80 o 
   5   4   2        6.53        8.76      1.62 o 
   6   4   2     1978.35     2072.64     41.41 o 
   7   4   2       14.35       19.92      3.74 o 
   8   4   2      956.64      900.45     45.08 o 
   9   4   2      181.24      161.05     11.87 o 
  10   4   2      408.99      402.62     20.55 o 
  11   4   2      668.45      733.93     35.71 o 
  12   4   2       12.09       10.25      6.75 o 
  13   4   2      525.70      569.16     38.24 o 
  14   4   2      182.14      148.86     22.18 o 
 -16   5   2        3.09        0.08      9.66 o 
 -15   5   2       20.77       16.18      7.24 o 
 -14   5   2      353.39      364.56     35.37 o 
 -13   5   2      155.88      160.84     21.43 o 
 -12   5   2      124.82       95.63      8.00 o 
 -11   5   2        2.43        2.61      3.19 o 
 -10   5   2      384.40      364.86     18.58 o 
  -9   5   2       31.50       23.03      5.78 o 
  -8   5   2        6.95        8.72      2.18 o 
  -7   5   2      213.48      195.23     10.62 o 
  -6   5   2        7.32        9.41      2.47 o 
  -5   5   2       84.99       85.07      4.38 o 
  -4   5   2      351.20      349.15     12.93 o 
  -3   5   2       28.03       25.05      4.50 o 
  -2   5   2       17.54       13.76      2.79 o 
  -1   5   2     1510.67     1502.85     16.18 o 
   0   5   2     1478.80     1633.83     17.89 o 
   1   5   2      483.59      528.59     11.35 o 
   2   5   2      157.41      181.34     12.43 o 
   3   5   2     1060.97     1183.49     22.22 o 
   4   5   2      645.04      743.53     28.20 o 
   5   5   2      949.80      947.40     37.78 o 
   6   5   2       43.62       49.33      7.62 o 
   7   5   2      111.60       91.99      7.89 o 
   8   5   2       52.38       41.49      7.11 o 
   9   5   2      110.23      119.72      9.61 o 
  10   5   2      251.26      269.34     14.01 o 
  11   5   2       25.34       31.55      9.56 o 
  12   5   2       15.77       13.43      5.02 o 
  13   5   2       44.49       35.70     11.45 o 
  14   5   2       27.31       22.73     11.92 o 
 -15   6   2      558.44      590.35     40.66 o 
 -14   6   2       49.13       48.88     18.13 o 
 -13   6   2       35.08       38.33     11.62 o 
 -12   6   2       16.77       18.17      5.02 o 
 -11   6   2       14.28       16.36      4.83 o 
 -10   6   2        5.08        7.38      2.44 o 
  -9   6   2      176.94      169.58      7.69 o 
  -8   6   2      329.14      322.54     14.34 o 
  -7   6   2      230.32      215.47     10.29 o 
  -6   6   2     1188.97     1173.30     32.23 o 
  -5   6   2      824.73      845.11     25.75 o 
  -4   6   2      201.77      201.81     10.34 o 
  -3   6   2     1136.29     1124.77     21.41 o 
  -2   6   2      320.39      300.46     11.76 o 
  -1   6   2      655.82      741.76     18.63 o 
   0   6   2      991.63      992.73     15.39 o 
   1   6   2     4269.83     4680.32     85.28 o 
   2   6   2       33.08       60.19      9.31 o 
   3   6   2     4111.57     4390.44     64.93 o 
   4   6   2      260.90      259.95     15.56 o 
   5   6   2       19.94       20.72      5.39 o 
   6   6   2      323.94      374.54     14.93 o 
   7   6   2       12.58       17.75      5.22 o 
   8   6   2      681.04      679.63     30.38 o 
   9   6   2      603.41      643.77     30.65 o 
  10   6   2      177.74      166.09     16.90 o 
  11   6   2       32.45       35.02     13.15 o 
  12   6   2        2.68        5.24      5.20 o 
  13   6   2       81.66       64.89     20.92 o 
 -15   7   2      119.46      109.58     44.80 o 
 -14   7   2       51.20       70.10     15.84 o 
 -13   7   2        6.94        6.20      4.79 o 
 -12   7   2       18.88       24.90      7.14 o 
 -11   7   2      583.34      590.05     21.04 o 
 -10   7   2     1128.73     1182.66     46.88 o 
  -9   7   2      579.46      587.34     28.56 o 
  -8   7   2     1453.95     1521.80     31.64 o 
  -7   7   2     1627.47     1602.66     86.88 o 
  -6   7   2      228.71      224.85     12.81 o 
  -5   7   2      270.76      268.75     12.29 o 
  -4   7   2        1.69        2.11      1.89 o 
  -3   7   2       60.61       65.21      7.19 o 
  -2   7   2      706.40      648.23     26.72 o 
  -1   7   2      382.04      323.88      9.18 o 
   0   7   2        0.16        1.36      1.58 o 
   1   7   2      110.88       98.12      5.35 o 
   2   7   2      565.58      634.58     22.59 o 
   3   7   2       61.45       73.06     15.97 o 
   4   7   2     1682.79     1816.05     32.41 o 
   5   7   2      708.07      767.13     28.88 o 
   6   7   2     1365.20     1455.86     40.16 o 
   7   7   2     1247.19     1292.34     32.79 o 
   8   7   2      203.26      194.14     17.44 o 
   9   7   2       22.38       24.83      6.17 o 
  10   7   2      166.19      171.32     18.76 o 
  11   7   2       18.34       16.33      8.36 o 
  12   7   2       21.84       16.15      7.11 o 
  13   7   2       20.89       17.23     10.47 o 
 -14   8   2        1.08        4.20      6.96 o 
 -13   8   2       63.35       61.34     19.91 o 
 -12   8   2      336.12      312.77     26.24 o 
 -11   8   2       10.83       14.33      4.90 o 
 -10   8   2       13.19        9.19      4.07 o 
  -9   8   2      444.67      454.56     28.03 o 
  -8   8   2      159.63      176.79     17.12 o 
  -7   8   2      279.71      298.46     21.34 o 
  -6   8   2       50.31       59.47     11.37 o 
  -5   8   2      608.11      598.12     20.97 o 
  -4   8   2      891.36      917.03     26.94 o 
  -3   8   2      239.28      217.25     11.96 o 
  -2   8   2      413.79      406.48     13.38 o 
  -1   8   2       66.85       56.28      5.38 o 
   0   8   2      170.31      184.42      9.35 o 
   1   8   2      186.31      140.00      8.92 o 
   2   8   2       18.69       14.66      4.43 o 
   3   8   2       92.73       91.33     17.01 o 
   4   8   2       34.80       43.50      9.37 o 
   5   8   2      416.69      412.53     22.78 o 
   6   8   2       28.03       33.93      8.98 o 
   7   8   2      623.08      628.48     31.84 o 
   8   8   2        2.87        6.20      3.48 o 
   9   8   2       63.23       58.12     17.40 o 
  10   8   2       32.54       23.99      8.87 o 
  11   8   2       10.48        6.15      9.83 o 
  12   8   2        0.01        4.60      5.50 o 
 -13   9   2      251.72      243.51     31.20 o 
 -12   9   2      320.54      301.23     20.77 o 
 -11   9   2      243.87      247.43     15.65 o 
 -10   9   2      122.38      122.37     14.62 o 
  -9   9   2       18.16       20.98      6.13 o 
  -8   9   2        0.03        2.68      3.40 o 
  -7   9   2      402.07      414.24     27.57 o 
  -6   9   2       50.97       53.11     13.92 o 
  -5   9   2       27.95       29.78      8.13 o 
  -4   9   2        1.10        4.14      1.96 o 
  -3   9   2       95.53       92.70      7.83 o 
  -2   9   2       97.61       82.29     13.79 o 
  -1   9   2       14.64       12.63      3.75 o 
   0   9   2      886.24      879.63     15.02 o 
   1   9   2      570.94      564.32     27.67 o 
   2   9   2      135.62      144.80     24.83 o 
   3   9   2       55.66       45.37      9.75 o 
   4   9   2      556.84      642.50     30.68 o 
   5   9   2      293.49      322.87     26.28 o 
   6   9   2      120.63      128.61     22.54 o 
   7   9   2      556.93      573.36     31.26 o 
   8   9   2      267.97      252.09     12.54 o 
   9   9   2       55.60       44.28     12.99 o 
  10   9   2       46.23       33.76     13.57 o 
  11   9   2        0.24        5.70      7.10 o 
 -11  10   2      378.86      400.98     21.55 o 
 -10  10   2      144.47      147.08     17.43 o 
  -9  10   2      189.44      182.21     14.38 o 
  -8  10   2       86.77       83.23     14.38 o 
  -7  10   2       11.93       14.31      5.09 o 
  -6  10   2       13.44       18.75      5.62 o 
  -5  10   2      612.91      661.75     28.71 o 
  -4  10   2      574.89      572.80     30.03 o 
  -3  10   2      443.08      455.54     26.98 o 
  -2  10   2      441.49      437.59     18.65 o 
  -1  10   2      156.92      173.72      8.52 o 
   0  10   2       59.58       50.43     10.73 o 
   1  10   2      566.86      617.01     30.65 o 
   2  10   2      370.98      403.90     30.86 o 
   3  10   2       19.81       32.09      9.59 o 
   4  10   2       43.54       37.09     10.75 o 
   5  10   2      230.09      209.29     21.16 o 
   6  10   2       40.35       39.13      9.80 o 
   7  10   2       70.77       68.06     20.13 o 
   8  10   2      194.01      179.28     16.25 o 
   9  10   2      553.72      546.84     34.49 o 
 -10  11   2      139.49      137.53     35.74 o 
  -9  11   2       30.33       23.97     11.25 o 
  -8  11   2       24.19       23.07      8.12 o 
  -7  11   2        2.42        4.86      3.83 o 
  -6  11   2       27.70       24.10      8.15 o 
  -5  11   2       44.40       38.49     13.77 o 
  -4  11   2        5.73       10.89      3.60 o 
  -3  11   2       10.98        6.86      5.11 o 
  -2  11   2      194.68      206.08     15.22 o 
  -1  11   2      452.79      478.05     34.40 o 
   0  11   2       32.02       21.60      8.17 o 
   1  11   2      346.21      314.45     24.88 o 
   2  11   2      443.34      438.67     24.44 o 
   3  11   2      100.42       90.75     23.66 o 
   4  11   2      371.43      329.31     14.39 o 
   5  11   2       72.67       45.52     16.24 o 
   6  11   2        2.86        4.22      3.57 o 
   7  11   2      151.31      126.50     17.90 o 
   8  11   2      304.74      272.52     27.36 o 
  -7  12   2       53.63       37.89     17.28 o 
  -6  12   2       87.82       81.75     33.03 o 
  -5  12   2      268.31      273.82     16.78 o 
  -4  12   2       66.74       51.88     16.17 o 
  -3  12   2        3.56        5.26      4.68 o 
  -2  12   2       46.32       44.83     16.00 o 
  -1  12   2       89.14       73.79     12.65 o 
   0  12   2       92.57       93.42     16.60 o 
   1  12   2       24.49       16.49      8.30 o 
   2  12   2       35.17       29.53      9.19 o 
   3  12   2        0.25        6.04      4.58 o 
   4  12   2       40.17       32.68     14.60 o 
   5  12   2       37.12       29.42     10.34 o 
  -2  13   2      846.57      947.53     61.94 o 
  -1  13   2      602.99      662.01     44.51 o 
   0  13   2      157.83      140.91     25.20 o 
 -18   1   3      145.35      187.34     22.94 o 
 -17   1   3      281.44      277.77     21.34 o 
 -16   1   3      149.59      114.83     38.21 o 
 -15   1   3       94.57       85.01     22.78 o 
 -14   1   3      309.56      276.36     20.43 o 
 -13   1   3      527.60      489.63     21.55 o 
 -12   1   3       11.79        8.43      1.99 o 
 -11   1   3      499.06      457.02     13.37 o 
 -10   1   3       92.92       81.85      4.26 o 
  -9   1   3      144.00      155.55      7.28 o 
  -8   1   3     3612.57     3915.94     41.01 o 
  -7   1   3      215.46      189.66      8.64 o 
  -6   1   3      763.08      831.58      9.71 o 
  -5   1   3     1353.16     1319.36     10.42 o 
  -4   1   3     2095.21     2102.93     23.19 o 
  -3   1   3      336.63      309.81      4.78 o 
  -2   1   3    17855.86    18391.65    430.08 o 
  -1   1   3      535.10      484.84      4.64 o 
   0   1   3     3502.62     3694.49     77.06 o 
   1   1   3     7902.94     7966.96    202.15 o 
   2   1   3     1002.76     1034.42      9.64 o 
   3   1   3       55.10       53.69      1.92 o 
   4   1   3     1010.17     1093.80     20.71 o 
   5   1   3     4055.75     4567.74     64.52 o 
   6   1   3        0.16        5.03      2.41 o 
   7   1   3       50.60       45.86     11.14 o 
   8   1   3      854.62      897.17     25.38 o 
   9   1   3      402.42      415.02     20.45 o 
  10   1   3      147.55      133.65     23.52 o 
  11   1   3       87.58       85.27     18.99 o 
  12   1   3      464.75      518.88     39.30 o 
  13   1   3      472.30      488.26     28.41 o 
  14   1   3      836.84      925.04     42.10 o 
  15   1   3       41.13       38.10     19.03 o 
 -17   2   3      181.00      173.22     17.83 o 
 -16   2   3       85.83       65.72     24.39 o 
 -15   2   3       64.50       63.77     17.46 o 
 -14   2   3      170.84      176.55     14.25 o 
 -13   2   3        0.45        2.26      1.47 o 
 -12   2   3        1.06        3.26      2.38 o 
 -11   2   3       20.64       23.99      5.07 o 
 -10   2   3      443.56      427.96     13.37 o 
  -9   2   3     1185.79     1127.22     23.45 o 
  -8   2   3      131.41      124.95      6.89 o 
  -7   2   3     2400.38     2374.87     35.49 o 
  -6   2   3     3061.51     3154.05     45.57 o 
  -5   2   3      110.44      130.96      3.26 o 
  -4   2   3     3693.90     3594.44     43.89 o 
  -3   2   3     2479.61     2559.27     40.15 o 
  -2   2   3       81.37       58.88      2.91 o 
  -1   2   3     2221.17     2378.07     25.69 o 
   0   2   3        4.50        4.38      0.88 o 
   1   2   3     2152.97     2241.83     19.33 o 
   2   2   3     3157.18     3102.00     57.84 o 
   3   2   3      229.65      267.55      9.50 o 
   4   2   3     1292.28     1264.55     13.98 o 
   5   2   3     3129.03     3061.83     57.90 o 
   6   2   3       36.73       33.04      2.87 o 
   7   2   3       29.49       41.10      5.23 o 
   8   2   3     1446.20     1394.79     38.01 o 
   9   2   3      388.79      420.75     25.09 o 
  10   2   3        0.28        4.08      4.19 o 
  11   2   3       13.61       23.57      7.03 o 
  12   2   3       90.19      128.44     20.02 o 
  13   2   3      119.38       90.10     24.08 o 
  14   2   3       21.94       11.47      6.39 o 
 -17   3   3       11.74        9.52      7.02 o 
 -16   3   3        2.15        4.26      4.05 o 
 -15   3   3      166.44      172.16     14.68 o 
 -14   3   3        0.13        5.63      3.93 o 
 -13   3   3      507.16      488.49     22.33 o 
 -12   3   3      167.59      169.57      7.65 o 
 -11   3   3      202.52      201.35     12.19 o 
 -10   3   3      755.43      790.04     19.99 o 
  -9   3   3     1917.89     2009.14     27.87 o 
  -8   3   3       81.11       68.88      4.60 o 
  -7   3   3     4243.53     4359.02     62.62 o 
  -6   3   3     4023.13     4143.21     59.47 o 
  -5   3   3     2115.85     2164.76     26.98 o 
  -4   3   3     2463.85     2463.51     33.01 o 
  -3   3   3      451.01      462.13      8.76 o 
  -2   3   3      358.25      299.10      7.17 o 
  -1   3   3      688.92      652.27     14.11 o 
   0   3   3      287.94      302.08      6.36 o 
   1   3   3      704.07      674.83     10.40 o 
   2   3   3       48.78       54.18      2.21 o 
   3   3   3      590.23      567.10     10.93 o 
   4   3   3       73.66       61.00      3.74 o 
   5   3   3      699.79      766.29     18.18 o 
   6   3   3      423.72      431.74     11.70 o 
   7   3   3       82.39       71.70      5.77 o 
   8   3   3      701.42      723.25     23.36 o 
   9   3   3        0.01        3.85      2.99 o 
  10   3   3       88.90       96.07     15.55 o 
  11   3   3      473.62      480.17     25.69 o 
  12   3   3        5.48        8.55      4.88 o 
  13   3   3       68.87       84.42     22.84 o 
  14   3   3      286.66      310.54     26.25 o 
 -17   4   3       51.56       41.15     25.73 o 
 -16   4   3        2.25        7.15      7.45 o 
 -15   4   3      227.10      236.59     16.98 o 
 -14   4   3       18.94       13.71      7.34 o 
 -13   4   3        2.55        3.07      1.55 o 
 -12   4   3      249.60      224.01      8.77 o 
 -11   4   3     1111.53     1021.48     47.72 o 
 -10   4   3       23.85       30.96      6.32 o 
  -9   4   3      352.27      340.82     15.04 o 
  -8   4   3     4439.72     4538.11    102.37 o 
  -7   4   3       46.80       44.09      4.20 o 
  -6   4   3      397.11      400.59     13.57 o 
  -5   4   3       68.56       70.98      4.52 o 
  -4   4   3      451.06      510.94     13.06 o 
  -3   4   3        1.31        4.56      1.08 o 
  -2   4   3      188.22      190.91      5.51 o 
  -1   4   3     2537.79     2500.25     31.97 o 
   0   4   3     3299.37     3420.69     35.70 o 
   1   4   3     3914.52     4020.05     51.87 o 
   2   4   3      850.98      877.16     15.81 o 
   3   4   3     1597.23     1448.81     18.11 o 
   4   4   3      433.89      399.16      9.58 o 
   5   4   3       16.94       18.33      3.63 o 
   6   4   3      474.91      451.84     13.10 o 
   7   4   3       18.84       17.68      3.38 o 
   8   4   3       86.10       73.18      6.56 o 
   9   4   3        9.14        7.53      2.57 o 
  10   4   3      967.21     1010.68     45.18 o 
  11   4   3      296.79      326.78     55.56 o 
  12   4   3       13.43        9.98      6.42 o 
  13   4   3        1.46        6.01      4.66 o 
  14   4   3       16.28       10.72      8.65 o 
 -16   5   3      185.47      164.76     23.74 o 
 -15   5   3        2.29        7.66      5.97 o 
 -14   5   3      295.46      297.78     31.80 o 
 -13   5   3      809.43      789.59     29.65 o 
 -12   5   3      163.37      146.58      9.25 o 
 -11   5   3      155.49      169.07     12.63 o 
 -10   5   3      340.43      327.37     16.54 o 
  -9   5   3        0.01        2.47      2.86 o 
  -8   5   3      102.48       94.55      7.22 o 
  -7   5   3      103.05       87.82      4.88 o 
  -6   5   3     1643.05     1594.36     38.93 o 
  -5   5   3     2243.55     2251.12     47.01 o 
  -4   5   3      537.08      534.64     11.67 o 
  -3   5   3     1729.82     1750.44     24.50 o 
  -2   5   3      246.79      237.76      7.82 o 
  -1   5   3     4482.06     4439.63     70.91 o 
   0   5   3       11.37       24.22      4.46 o 
   1   5   3      362.29      371.36     12.19 o 
   2   5   3     2152.68     2163.67     32.28 o 
   3   5   3      479.73      510.34     17.61 o 
   4   5   3      686.87      680.20     25.88 o 
   5   5   3     1121.16     1164.20     41.56 o 
   6   5   3      943.81      927.76     22.21 o 
   7   5   3      769.74      780.39     26.06 o 
   8   5   3      380.16      380.33     12.93 o 
   9   5   3       10.47       10.46      3.60 o 
  10   5   3      119.87      130.62     32.68 o 
  11   5   3        1.84        4.91      5.28 o 
  12   5   3       21.80       16.62      6.96 o 
  13   5   3        3.66       14.02      9.10 o 
 -16   6   3       24.67       21.80     10.93 o 
 -15   6   3      599.42      648.52     43.94 o 
 -14   6   3      585.26      595.01     39.85 o 
 -13   6   3      298.58      290.45     21.92 o 
 -12   6   3      280.57      274.38     21.87 o 
 -11   6   3      139.85      134.19     15.01 o 
 -10   6   3       85.61       88.99      6.46 o 
  -9   6   3       34.91       46.14      9.30 o 
  -8   6   3        1.77        2.97      1.63 o 
  -7   6   3      212.39      228.54     11.24 o 
  -6   6   3      325.18      290.37     13.03 o 
  -5   6   3      388.89      379.79     14.80 o 
  -4   6   3      196.64      202.86     10.05 o 
  -3   6   3     1428.56     1390.98     26.87 o 
  -2   6   3     1233.18     1276.89     17.34 o 
  -1   6   3       64.33       84.57      4.52 o 
   0   6   3       56.13       33.96      5.13 o 
   1   6   3     1577.17     1701.59     23.03 o 
   2   6   3        0.29        4.95      2.74 o 
   3   6   3       98.99      111.38     12.98 o 
   4   6   3        2.26        3.22      3.47 o 
   5   6   3        1.90        3.53      3.25 o 
   6   6   3      330.09      356.82     21.79 o 
   7   6   3      389.04      389.97     23.02 o 
   8   6   3        5.12        6.30      3.07 o 
   9   6   3        3.86        4.81      4.06 o 
  10   6   3      139.91      147.67     34.26 o 
  11   6   3      183.06      174.58     23.17 o 
  12   6   3        2.22        5.11      4.31 o 
  13   6   3       26.97       24.46      9.41 o 
 -15   7   3        1.70        2.11      7.11 o 
 -14   7   3       70.61       50.97     17.00 o 
 -13   7   3      168.66      139.21     15.41 o 
 -12   7   3       56.15       48.96     11.63 o 
 -11   7   3      388.35      369.91     20.25 o 
 -10   7   3      735.55      729.13     28.52 o 
  -9   7   3      667.27      668.85     30.14 o 
  -8   7   3      845.85      857.88     17.40 o 
  -7   7   3       33.89       32.39      3.89 o 
  -6   7   3      991.89     1006.34     26.16 o 
  -5   7   3      540.39      505.65     15.13 o 
  -4   7   3      818.05      794.72     15.72 o 
  -3   7   3       35.43       36.85      4.79 o 
  -2   7   3      131.28      142.02      6.92 o 
  -1   7   3        3.40        6.94      2.04 o 
   0   7   3        0.13        1.44      1.52 o 
   1   7   3       67.81       57.96      5.23 o 
   2   7   3       92.15       83.15     15.39 o 
   3   7   3        9.02       11.86      4.08 o 
   4   7   3       62.23       72.15     14.39 o 
   5   7   3      397.17      380.87     14.54 o 
   6   7   3       57.65       55.69     11.83 o 
   7   7   3       85.94       96.70     17.89 o 
   8   7   3      290.46      294.57     14.67 o 
   9   7   3       39.32       42.30     12.34 o 
  10   7   3      239.12      240.09     25.17 o 
  11   7   3        1.15        4.80      8.23 o 
  12   7   3        6.08       11.14      4.68 o 
 -14   8   3     1320.18     1360.89    102.55 o 
 -13   8   3      167.28      156.88     16.45 o 
 -12   8   3       94.71       82.34     12.75 o 
 -11   8   3      459.69      440.10     23.63 o 
 -10   8   3      299.77      290.76     13.69 o 
  -9   8   3      254.75      268.26     14.84 o 
  -8   8   3       10.83        8.27      4.41 o 
  -7   8   3       95.54       94.34     11.98 o 
  -6   8   3      251.10      277.17     15.77 o 
  -5   8   3       19.05       15.30      4.41 o 
  -4   8   3     1501.63     1487.62     31.82 o 
  -3   8   3     1251.99     1224.02     27.54 o 
  -2   8   3      333.95      360.93     18.90 o 
  -1   8   3      851.01      828.59     23.44 o 
   0   8   3      230.31      208.39     12.07 o 
   1   8   3       81.55       53.49      9.11 o 
   2   8   3       12.61       10.18      3.03 o 
   3   8   3      156.03      142.82     11.28 o 
   4   8   3      619.08      687.79     31.43 o 
   5   8   3      370.73      382.17     17.36 o 
   6   8   3        5.57        4.68      3.04 o 
   7   8   3        6.29        6.35      3.67 o 
   8   8   3       47.00       41.11     10.02 o 
   9   8   3       47.01       40.21     13.03 o 
  10   8   3      375.44      408.65     30.34 o 
  11   8   3       25.66       27.22     12.64 o 
 -13   9   3       17.38       20.17      7.49 o 
 -12   9   3       16.14       16.65      5.81 o 
 -11   9   3       19.96       23.63      8.13 o 
 -10   9   3      218.30      233.72     16.58 o 
  -9   9   3      601.17      622.46     33.94 o 
  -8   9   3       95.89      107.19     11.94 o 
  -7   9   3      208.80      210.45     12.24 o 
  -6   9   3       47.62       43.07     10.46 o 
  -5   9   3      380.92      371.82     16.31 o 
  -4   9   3      886.96      913.13     30.54 o 
  -3   9   3      300.48      318.64     17.09 o 
  -2   9   3      174.60      177.06     10.83 o 
  -1   9   3        6.28        6.01      2.86 o 
   0   9   3      734.74      753.59     29.09 o 
   1   9   3      350.21      329.82     19.23 o 
   2   9   3      158.89      168.91     14.92 o 
   3   9   3      360.18      375.57     18.14 o 
   4   9   3       79.80       75.22     16.59 o 
   5   9   3      410.24      437.99     21.84 o 
   6   9   3      410.62      453.00     21.50 o 
   7   9   3      241.32      254.49     19.41 o 
   8   9   3        2.50        3.45      2.70 o 
   9   9   3      117.30       76.61     29.41 o 
  10   9   3       61.42       43.85     28.06 o 
 -12  10   3        4.58        6.17      3.66 o 
 -11  10   3       42.21       35.55     10.66 o 
 -10  10   3        2.38        5.05      4.55 o 
  -9  10   3       11.63        9.90      5.11 o 
  -8  10   3        1.33        4.59      2.92 o 
  -7  10   3       74.31       62.51     17.14 o 
  -6  10   3       68.75       66.38     17.21 o 
  -5  10   3      414.31      411.16     21.72 o 
  -4  10   3       28.29       31.85      8.79 o 
  -3  10   3       11.99       11.25      4.33 o 
  -2  10   3       34.10       35.22      7.77 o 
  -1  10   3       68.68       65.25     16.70 o 
   0  10   3      126.28      119.09     14.35 o 
   1  10   3        4.56        2.28      3.78 o 
   2  10   3      587.01      585.66     25.60 o 
   3  10   3      162.27      118.19     25.31 o 
   4  10   3        7.56        7.50      5.67 o 
   5  10   3        0.25        4.97      4.05 o 
   6  10   3      235.53      233.42     13.58 o 
   7  10   3       46.68       31.25      9.07 o 
   8  10   3        0.02        3.40      4.61 o 
   9  10   3       93.77       57.85     25.63 o 
 -10  11   3       20.81       15.37      8.19 o 
  -9  11   3        2.86        3.65      5.65 o 
  -8  11   3      140.21      136.82     16.93 o 
  -7  11   3        8.67        6.17      3.93 o 
  -6  11   3      184.84      196.05     11.58 o 
  -5  11   3      310.10      305.03     14.56 o 
  -4  11   3      332.34      350.64     33.32 o 
  -3  11   3        0.02        3.77      4.17 o 
  -2  11   3       51.78       46.54     14.32 o 
  -1  11   3       13.14       21.72      7.94 o 
   0  11   3      123.13      144.44      9.58 o 
   1  11   3      595.35      595.65     29.47 o 
   2  11   3      116.76       96.01     13.23 o 
   3  11   3       23.34       19.30      6.25 o 
   4  11   3       33.37       32.71      9.69 o 
   5  11   3      205.73      190.97     15.31 o 
   6  11   3      434.41      428.47     23.35 o 
   7  11   3      296.16      286.64     24.52 o 
  -7  12   3      261.00      283.41     29.43 o 
  -6  12   3      145.41      133.27     43.06 o 
  -5  12   3       14.59        9.02      4.31 o 
  -4  12   3       18.43       15.45      8.43 o 
  -3  12   3       81.19       82.57     20.28 o 
  -2  12   3      159.99      173.88     12.91 o 
  -1  12   3      123.94      115.80     12.40 o 
   0  12   3      201.56      211.00     14.54 o 
   1  12   3       15.42       17.35      7.53 o 
   2  12   3       33.92       31.78     10.59 o 
   3  12   3       77.37       76.85     13.93 o 
   4  12   3       41.40       32.52     16.01 o 
 -18   0   4      736.90      792.70     76.20 o 
 -17   0   4        0.85        1.31     10.17 o 
 -16   0   4      467.87      496.45     48.74 o 
 -15   0   4        4.46       -0.62      6.00 o 
 -14   0   4      154.84      134.78     17.40 o 
 -13   0   4     3492.69     3597.21     68.64 o 
 -12   0   4      205.55      149.02     13.28 o 
 -11   0   4       30.19       16.34      4.47 o 
 -10   0   4      529.19      523.60     18.35 o 
  -9   0   4     5297.30     5903.41    130.46 o 
  -8   0   4      268.77      254.29     14.55 o 
  -7   0   4     3629.35     4086.17     58.66 o 
  -6   0   4      134.13      145.44      5.43 o 
  -5   0   4     2243.95     2182.97     21.21 o 
  -4   0   4     8051.05     8962.89     78.38 o 
  -3   0   4    10276.22    11477.69    132.90 o 
  -2   0   4     6152.79     6629.66     78.44 o 
  -1   0   4     1760.94     1626.42     16.37 o 
   0   0   4     8064.53     9141.46    210.80 o 
   1   0   4    29135.47    33799.02   1068.83 o 
   2   0   4    23877.26    27804.99    346.78 o 
   3   0   4    13595.84    15593.47    159.49 o 
   4   0   4     1569.45     1515.94     31.57 o 
   5   0   4     1417.09     1230.28     31.74 o 
   6   0   4     2520.46     2539.18     62.70 o 
   7   0   4      144.07      128.70     12.36 o 
   8   0   4     1211.62     1350.24     53.93 o 
   9   0   4     1935.04     2016.98     66.47 o 
  10   0   4      211.34      228.14     20.70 o 
  11   0   4       57.51       62.97     20.01 o 
  12   0   4      123.98      164.74     30.26 o 
  13   0   4       44.39       30.43     14.54 o 
  14   0   4       49.33       25.53     15.76 o 
 -18   1   4       10.07        4.81      4.68 o 
 -17   1   4      355.40      377.65     26.62 o 
 -16   1   4      231.05      240.04     21.12 o 
 -15   1   4       26.30       20.58      6.43 o 
 -14   1   4      846.69      840.30     40.29 o 
 -13   1   4      188.87      169.71      9.18 o 
 -12   1   4     1566.80     1513.01     33.54 o 
 -11   1   4      287.64      283.58     12.85 o 
 -10   1   4      187.25      188.86      9.36 o 
  -9   1   4      401.34      388.01     14.11 o 
  -8   1   4      670.89      733.01     14.78 o 
  -7   1   4     1799.68     1931.81     19.21 o 
  -6   1   4      163.94      170.76      4.07 o 
  -5   1   4      646.91      625.68     11.19 o 
  -4   1   4       32.30       29.04      1.88 o 
  -3   1   4     1428.48     1465.78     17.26 o 
  -2   1   4       69.65       69.58      2.38 o 
  -1   1   4      372.61      353.74      4.66 o 
   0   1   4     5422.82     5541.73     58.76 o 
   1   1   4     6258.82     6653.92     71.53 o 
   2   1   4     9683.11    10202.35    120.83 o 
   3   1   4      227.61      246.25      7.51 o 
   4   1   4     1276.60     1256.53     13.83 o 
   5   1   4      165.33      171.61      6.70 o 
   6   1   4       24.37       22.38      3.08 o 
   7   1   4        3.07        3.13      5.47 o 
   8   1   4       18.42       24.64      6.50 o 
   9   1   4      293.00      277.99     20.89 o 
  10   1   4      467.54      479.58     28.36 o 
  11   1   4      260.01      276.17     17.39 o 
  12   1   4       12.31        7.32      5.48 o 
  13   1   4      644.31      710.97     43.47 o 
  14   1   4      169.98      141.13     25.31 o 
 -18   2   4      181.08      179.93     30.89 o 
 -17   2   4        0.31        1.82      5.09 o 
 -16   2   4       37.46       34.51     12.18 o 
 -15   2   4      151.90      140.96     13.80 o 
 -14   2   4      413.74      388.92     18.24 o 
 -13   2   4        7.93       13.35      3.37 o 
 -12   2   4      105.35      115.43     12.19 o 
 -11   2   4       84.91       73.40      6.67 o 
 -10   2   4        6.34        6.46      1.73 o 
  -9   2   4       87.33       79.28      5.11 o 
  -8   2   4      514.78      500.53     13.53 o 
  -7   2   4    11220.27    13177.51    228.10 o 
  -6   2   4     1191.17     1267.43     12.61 o 
  -5   2   4      149.60      147.85      4.30 o 
  -4   2   4     1227.59     1261.80      8.25 o 
  -3   2   4     4855.02     5102.09     61.42 o 
  -2   2   4       77.10       52.99      2.01 o 
  -1   2   4     4184.29     4247.13     68.20 o 
   0   2   4        8.76       17.18      2.44 o 
   1   2   4      624.29      525.18      9.88 o 
   2   2   4     1023.19     1094.56     17.75 o 
   3   2   4      421.13      419.64     11.95 o 
   4   2   4      662.60      651.51     14.14 o 
   5   2   4      462.32      415.01     11.88 o 
   6   2   4        9.12       11.18      2.36 o 
   7   2   4      111.26       93.40      7.00 o 
   8   2   4      164.01      166.22     17.16 o 
   9   2   4       66.43       68.23     13.86 o 
  10   2   4      445.81      419.75     24.20 o 
  11   2   4      413.60      425.52     27.78 o 
  12   2   4        9.11        8.88      4.58 o 
  13   2   4       68.37       49.08     17.05 o 
  14   2   4        0.15        3.24      6.31 o 
 -17   3   4       58.12       55.56     25.50 o 
 -16   3   4      430.97      470.80     29.39 o 
 -15   3   4      602.30      602.07     36.37 o 
 -14   3   4      801.31      777.55     34.37 o 
 -13   3   4      450.13      444.70     20.98 o 
 -12   3   4     1204.05     1200.71     24.44 o 
 -11   3   4      761.38      795.65     18.16 o 
 -10   3   4     1147.20     1143.43     30.63 o 
  -9   3   4      960.12      917.25     29.72 o 
  -8   3   4        8.70       19.91      3.42 o 
  -7   3   4     4394.76     4921.22     59.55 o 
  -6   3   4      342.78      344.89     10.97 o 
  -5   3   4     1040.03      977.32     16.51 o 
  -4   3   4      387.00      311.97      6.65 o 
  -3   3   4     2212.96     2063.84     29.53 o 
  -2   3   4     2122.46     2161.69     27.19 o 
  -1   3   4     2057.59     2015.69     23.92 o 
   0   3   4     3181.74     3181.61     34.13 o 
   1   3   4      724.68      744.74      7.76 o 
   2   3   4       65.13       74.75      4.04 o 
   3   3   4     3642.09     3644.30     63.79 o 
   4   3   4      680.00      658.71     15.53 o 
   5   3   4       37.12       40.92      4.05 o 
   6   3   4        8.74        7.96      1.60 o 
   7   3   4      365.48      367.37     11.74 o 
   8   3   4      833.46      868.92     28.86 o 
   9   3   4      809.72      820.21     39.86 o 
  10   3   4       52.03       54.61     16.88 o 
  11   3   4      232.44      232.09     18.81 o 
  12   3   4      317.26      335.60     21.31 o 
  13   3   4       16.40       18.53     10.68 o 
  14   3   4       16.32       17.06     10.20 o 
 -17   4   4      226.53      232.74     21.82 o 
 -16   4   4       11.12       11.76      8.68 o 
 -15   4   4      164.52      157.61     19.13 o 
 -14   4   4       31.79       34.99      8.55 o 
 -13   4   4        0.16        1.41      2.64 o 
 -12   4   4       35.01       38.53      7.53 o 
 -11   4   4      188.02      193.78     13.84 o 
 -10   4   4      761.49      803.36     16.71 o 
  -9   4   4       82.17       71.21     10.76 o 
  -8   4   4      415.94      406.43     13.22 o 
  -7   4   4      253.52      228.69      9.46 o 
  -6   4   4     1774.07     1752.04     20.82 o 
  -5   4   4      613.90      624.46     13.98 o 
  -4   4   4     1118.68     1142.95     18.23 o 
  -3   4   4      555.59      561.48     11.33 o 
  -2   4   4      262.14      271.11      8.98 o 
  -1   4   4     3289.07     3300.47     42.90 o 
   0   4   4       33.13       42.53      4.11 o 
   1   4   4      185.16      188.65      9.27 o 
   2   4   4     1039.04     1033.80     20.77 o 
   3   4   4       53.01       42.72      3.44 o 
   4   4   4      292.96      271.51     12.32 o 
   5   4   4      198.15      164.22      7.10 o 
   6   4   4      362.01      364.42      9.00 o 
   7   4   4     1129.16     1119.64     49.31 o 
   8   4   4      559.49      568.81     23.75 o 
   9   4   4       98.13       88.74     19.21 o 
  10   4   4       38.64       31.96      9.43 o 
  11   4   4      109.84      113.53     27.67 o 
  12   4   4      373.34      367.42     26.00 o 
  13   4   4       94.50       80.21     32.19 o 
 -17   5   4       80.54       64.42     32.61 o 
 -16   5   4      724.29      810.20     54.05 o 
 -15   5   4      354.95      386.56     32.67 o 
 -14   5   4       24.80       18.38      6.68 o 
 -13   5   4      620.79      602.08     30.45 o 
 -12   5   4      522.54      485.93     25.04 o 
 -11   5   4       25.95       26.92      5.45 o 
 -10   5   4       73.07       77.68      8.99 o 
  -9   5   4        8.03        6.79      2.07 o 
  -8   5   4      407.39      391.38     13.25 o 
  -7   5   4      899.76      888.53     26.65 o 
  -6   5   4      932.67      973.10     26.95 o 
  -5   5   4        0.44        0.64      2.10 o 
  -4   5   4       14.87       20.61      4.21 o 
  -3   5   4       40.21       43.20      3.64 o 
  -2   5   4       21.22       15.85      3.10 o 
  -1   5   4        0.03        2.04      1.77 o 
   0   5   4      344.93      319.85     12.10 o 
   1   5   4      185.00      212.32      8.77 o 
   2   5   4      317.34      337.75     10.29 o 
   3   5   4     1619.85     1589.48     34.16 o 
   4   5   4        4.08        3.17      1.22 o 
   5   5   4      505.71      519.70     15.12 o 
   6   5   4       88.41       71.22      7.49 o 
   7   5   4      204.67      193.04     10.84 o 
   8   5   4      389.28      401.29     22.49 o 
   9   5   4        3.78        4.40      3.63 o 
  10   5   4      223.77      231.25     24.03 o 
  11   5   4       23.84       21.98      8.29 o 
  12   5   4      223.57      205.27     23.13 o 
  13   5   4        5.34        5.93      7.13 o 
 -16   6   4      200.75      173.01     58.95 o 
 -15   6   4        0.34        7.12      5.07 o 
 -14   6   4      806.95      821.67     43.64 o 
 -13   6   4     1024.40     1064.75     53.11 o 
 -12   6   4     1395.01     1379.35     52.81 o 
 -11   6   4       52.92       54.25      8.50 o 
 -10   6   4      835.83      845.12     20.94 o 
  -9   6   4      557.12      549.92     18.09 o 
  -8   6   4     1339.10     1342.70     19.04 o 
  -7   6   4       14.43       12.76      3.17 o 
  -6   6   4      538.88      543.07     15.80 o 
  -5   6   4     1357.74     1352.77     27.64 o 
  -4   6   4      431.30      426.27     12.51 o 
  -3   6   4       15.75       14.78      2.98 o 
  -2   6   4      213.21      189.43      9.54 o 
  -1   6   4     4268.23     3957.24    236.17 o 
   0   6   4     2254.84     2248.59     36.34 o 
   1   6   4       35.63       35.99      4.68 o 
   2   6   4       59.75       69.53     14.53 o 
   3   6   4      491.44      503.52     18.77 o 
   4   6   4     2339.77     2389.10     76.26 o 
   5   6   4       63.15       68.20     13.25 o 
   6   6   4      276.35      280.06     19.29 o 
   7   6   4      530.71      536.69     27.27 o 
   8   6   4       16.07       16.62      5.66 o 
   9   6   4       32.97       33.10     13.75 o 
  10   6   4       63.68       75.53     21.91 o 
  11   6   4      278.82      292.04     30.42 o 
  12   6   4      238.02      236.07     25.56 o 
 -15   7   4       37.83       31.52     16.15 o 
 -14   7   4       43.78       32.42     11.11 o 
 -13   7   4       12.01       12.18      4.22 o 
 -12   7   4        0.79        5.46      4.02 o 
 -11   7   4       31.24       31.72      8.70 o 
 -10   7   4       45.58       40.41     10.12 o 
  -9   7   4     1388.38     1437.10     31.71 o 
  -8   7   4     1168.71     1204.31     21.45 o 
  -7   7   4       13.69       13.70      3.44 o 
  -6   7   4        0.05        2.05      2.38 o 
  -5   7   4       21.83       26.23      5.83 o 
  -4   7   4     3207.32     3383.06     65.22 o 
  -3   7   4     2904.66     2835.73     49.22 o 
  -2   7   4      157.27      172.96      8.12 o 
  -1   7   4       43.01       43.44      4.08 o 
   0   7   4      575.33      579.75     17.60 o 
   1   7   4      121.75      112.41      5.18 o 
   2   7   4      380.00      374.93     19.11 o 
   3   7   4      248.29      245.06     12.65 o 
   4   7   4       61.32       73.14     14.28 o 
   5   7   4        0.63        1.78      4.20 o 
   6   7   4      109.09       96.76     10.04 o 
   7   7   4      568.91      600.77     29.70 o 
   8   7   4      167.24      162.81     13.67 o 
   9   7   4       58.40       63.78     18.27 o 
  10   7   4      416.30      437.89     33.64 o 
  11   7   4      119.69      105.81     35.75 o 
 -14   8   4      103.53       82.51     31.29 o 
 -13   8   4      473.10      467.34     28.22 o 
 -12   8   4       29.50       27.41      6.89 o 
 -11   8   4      380.86      372.40     20.95 o 
 -10   8   4      311.01      277.33     12.66 o 
  -9   8   4      176.76      166.58     13.49 o 
  -8   8   4      318.59      331.21     17.66 o 
  -7   8   4      352.20      362.12     18.04 o 
  -6   8   4     3613.90     3781.43     86.13 o 
  -5   8   4      474.91      480.70     22.47 o 
  -4   8   4     2087.29     2209.20     45.16 o 
  -3   8   4      278.03      269.38     15.28 o 
  -2   8   4      136.31      134.75     11.23 o 
  -1   8   4        2.10        4.94      2.50 o 
   0   8   4       10.74        8.23      3.51 o 
   1   8   4        5.21        2.36      4.12 o 
   2   8   4      137.76      154.83     11.20 o 
   3   8   4      126.18      131.55     14.05 o 
   4   8   4      124.48      119.41     13.78 o 
   5   8   4       78.12       98.23     19.22 o 
   6   8   4       33.03       33.50      8.32 o 
   7   8   4        0.09        3.26      3.98 o 
   8   8   4      112.35       97.86     16.47 o 
   9   8   4      167.92      159.57     37.92 o 
  10   8   4        4.25        6.77      5.80 o 
 -13   9   4      205.90      194.07     14.40 o 
 -12   9   4        0.07        2.86      4.37 o 
 -11   9   4       71.55       68.97     16.57 o 
 -10   9   4      340.87      343.70     28.43 o 
  -9   9   4      627.92      637.74     35.01 o 
  -8   9   4       49.64       47.77     12.02 o 
  -7   9   4        4.40        6.09      4.11 o 
  -6   9   4       64.32       60.83     15.13 o 
  -5   9   4      780.75      845.25     28.62 o 
  -4   9   4     1068.43     1147.71     31.95 o 
  -3   9   4      423.07      388.07     18.90 o 
  -2   9   4        0.01        2.25      2.87 o 
  -1   9   4       43.88       30.37      8.31 o 
   0   9   4        4.42        4.95      3.62 o 
   1   9   4        7.13        2.78      2.98 o 
   2   9   4      122.87      122.35     12.74 o 
   3   9   4       26.97       22.99      6.90 o 
   4   9   4      127.69      125.26     22.96 o 
   5   9   4      733.16      727.36     37.42 o 
   6   9   4      250.04      267.33     22.76 o 
   7   9   4     1154.43     1202.19     54.58 o 
   8   9   4      400.79      443.02     27.33 o 
   9   9   4      165.63      172.07     18.56 o 
 -12  10   4        2.85        6.28      4.24 o 
 -11  10   4        5.11        7.12      5.50 o 
 -10  10   4       26.87       33.60     11.95 o 
  -9  10   4        0.08        3.25      3.81 o 
  -8  10   4      282.56      275.69     27.97 o 
  -7  10   4      291.91      289.85     14.13 o 
  -6  10   4        9.22       12.64      4.07 o 
  -5  10   4       15.45       17.50      5.52 o 
  -4  10   4      122.32       98.31      9.29 o 
  -3  10   4      660.00      624.53     23.87 o 
  -2  10   4     1103.65     1153.86     45.51 o 
  -1  10   4        5.51        4.44      3.99 o 
   0  10   4      161.91      160.88     11.48 o 
   1  10   4      479.95      452.21     23.27 o 
   2  10   4        0.47        2.40      3.95 o 
   3  10   4        0.05        6.69      5.41 o 
   4  10   4      112.24      119.35     14.89 o 
   5  10   4       36.90       41.00     12.05 o 
   6  10   4      343.58      367.36     23.02 o 
   7  10   4       82.67       63.75     23.51 o 
   8  10   4       44.89       36.55     15.42 o 
 -10  11   4       59.61       49.95     23.02 o 
  -9  11   4        0.09        6.16      3.95 o 
  -8  11   4       51.86       57.73     18.32 o 
  -7  11   4       30.15       31.12     10.64 o 
  -6  11   4       31.33       31.31     10.40 o 
  -5  11   4      238.63      224.42     14.25 o 
  -4  11   4        7.04       10.16      7.26 o 
  -3  11   4       20.31       18.92      9.05 o 
  -2  11   4      220.05      219.36     16.23 o 
  -1  11   4       12.09       14.05      5.29 o 
   0  11   4       39.41       40.48     11.14 o 
   1  11   4        1.80        5.30      3.63 o 
   2  11   4       74.94       50.10     15.90 o 
   3  11   4        0.25        4.28      4.26 o 
   4  11   4       12.75       11.41      4.77 o 
   5  11   4      104.91      114.45     15.82 o 
   6  11   4      136.09      134.19     20.96 o 
  -7  12   4        0.27        0.78      7.11 o 
  -6  12   4        8.04       12.55      6.70 o 
  -5  12   4        7.12       10.51      8.73 o 
  -4  12   4       22.03       15.32      7.57 o 
  -3  12   4       33.78       42.24     19.49 o 
  -2  12   4      101.98       98.06     27.88 o 
  -1  12   4       69.65       53.18     18.87 o 
   0  12   4      202.48      190.21     15.09 o 
   1  12   4      111.68      102.61     14.93 o 
   2  12   4        2.69        1.87      3.91 o 
   3  12   4       27.88       21.24      8.74 o 
 -18   1   5        3.39        4.46      6.35 o 
 -17   1   5        0.39        6.61      6.16 o 
 -16   1   5      341.25      365.51     28.07 o 
 -15   1   5       48.52       37.98     10.14 o 
 -14   1   5       67.61       77.44      6.68 o 
 -13   1   5     3707.29     3531.01     89.07 o 
 -12   1   5      189.22      182.42     10.77 o 
 -11   1   5     1765.40     1792.62     28.29 o 
 -10   1   5      109.01       94.26      6.13 o 
  -9   1   5      480.50      510.37     16.31 o 
  -8   1   5     2058.28     1890.51     20.18 o 
  -7   1   5     1348.79     1426.73     15.57 o 
  -6   1   5        2.48        5.20      1.17 o 
  -5   1   5     1029.82     1057.23     11.11 o 
  -4   1   5       35.42       30.96      1.54 o 
  -3   1   5      905.00      821.24      6.35 o 
  -2   1   5     4385.29     4670.91     49.56 o 
  -1   1   5      672.61      620.67      5.25 o 
   0   1   5      684.81      705.42     11.61 o 
   1   1   5     1784.98     1873.33     22.38 o 
   2   1   5     4360.72     4431.88     65.56 o 
   3   1   5     6485.51     7057.52    138.06 o 
   4   1   5      112.89      112.32      5.09 o 
   5   1   5     1543.03     1642.76     20.61 o 
   6   1   5      292.00      279.43     10.91 o 
   7   1   5       89.07       88.58     17.02 o 
   8   1   5       86.15      114.21     20.78 o 
   9   1   5        2.02        4.55      4.30 o 
  10   1   5      297.19      341.93     25.79 o 
  11   1   5     1293.42     1411.89     50.63 o 
  12   1   5      365.69      341.46     41.06 o 
  13   1   5       35.29       26.26     12.64 o 
 -18   2   5      166.62      153.44     25.32 o 
 -17   2   5      154.32      160.34     15.11 o 
 -16   2   5        6.68        5.77      4.39 o 
 -15   2   5      365.96      348.48     19.91 o 
 -14   2   5        0.82        2.55      1.90 o 
 -13   2   5       13.86       15.03      3.88 o 
 -12   2   5      606.86      566.26     20.49 o 
 -11   2   5       10.55        8.32      2.42 o 
 -10   2   5     2301.41     2527.00     37.24 o 
  -9   2   5      140.43      150.03      8.95 o 
  -8   2   5       27.29       18.09      3.77 o 
  -7   2   5        8.95       11.50      2.63 o 
  -6   2   5     6401.58     6922.51    102.51 o 
  -5   2   5     4416.13     4784.25     71.38 o 
  -4   2   5     4602.27     4773.75     56.53 o 
  -3   2   5     2661.47     2512.55     23.53 o 
  -2   2   5     1117.95     1158.13     12.19 o 
  -1   2   5     7956.01     8652.13    107.25 o 
   0   2   5       29.88       25.64      2.71 o 
   1   2   5     2111.45     2083.90     30.72 o 
   2   2   5     5478.54     5761.21     98.61 o 
   3   2   5      986.39      971.93     12.80 o 
   4   2   5     1517.01     1474.66     25.66 o 
   5   2   5        9.55        8.15      1.92 o 
   6   2   5      195.83      188.55      7.70 o 
   7   2   5      438.58      460.76     17.49 o 
   8   2   5     1060.90     1115.94     26.45 o 
   9   2   5       29.49       29.09      9.34 o 
  10   2   5      420.51      408.69     23.23 o 
  11   2   5       16.60       21.09      6.83 o 
  12   2   5      227.54      259.75     23.02 o 
  13   2   5      722.46      809.04     49.04 o 
 -18   3   5        0.71        3.62      6.52 o 
 -17   3   5       20.85       25.76     14.24 o 
 -16   3   5      297.76      326.50     14.72 o 
 -15   3   5       50.89       58.74     18.77 o 
 -14   3   5        1.40        4.72      2.46 o 
 -13   3   5       93.33       90.67      9.08 o 
 -12   3   5       13.55       20.85      5.21 o 
 -11   3   5       18.27       19.35      4.83 o 
 -10   3   5     1546.91     1608.14     25.96 o 
  -9   3   5      354.87      368.47     15.83 o 
  -8   3   5      265.78      248.12     11.11 o 
  -7   3   5      666.30      719.75     16.41 o 
  -6   3   5      106.33      161.62      8.43 o 
  -5   3   5      879.04      886.97     18.04 o 
  -4   3   5      173.96      170.59      5.59 o 
  -3   3   5     2067.56     2137.81     23.61 o 
  -2   3   5       24.08       13.99      1.48 o 
  -1   3   5       17.16       13.37      2.21 o 
   0   3   5       21.38       23.13      2.33 o 
   1   3   5      814.82      752.45     13.75 o 
   2   3   5       26.41       20.17      2.82 o 
   3   3   5        0.98        3.58      1.71 o 
   4   3   5        2.41        2.32      1.45 o 
   5   3   5      615.49      612.83     15.97 o 
   6   3   5       65.59       66.04      4.83 o 
   7   3   5      506.99      484.79     17.00 o 
   8   3   5      125.14      123.23     12.08 o 
   9   3   5      345.47      340.59     25.55 o 
  10   3   5       47.97       53.75     11.45 o 
  11   3   5      148.85      134.37     27.58 o 
  12   3   5      276.98      302.36     28.27 o 
  13   3   5        1.32        4.16      6.82 o 
 -17   4   5       66.85       42.22     19.70 o 
 -16   4   5       23.87       23.90     10.90 o 
 -15   4   5      305.27      313.19     20.36 o 
 -14   4   5        0.31        3.78      2.56 o 
 -13   4   5      234.40      241.93     11.39 o 
 -12   4   5      101.30       88.38     10.75 o 
 -11   4   5       90.61       85.80     11.60 o 
 -10   4   5     1436.82     1480.28     24.14 o 
  -9   4   5      306.08      353.37     14.88 o 
  -8   4   5        5.92       12.04      2.69 o 
  -7   4   5     2322.56     2372.02     32.01 o 
  -6   4   5      802.88      813.60     20.59 o 
  -5   4   5      657.60      681.05     14.96 o 
  -4   4   5     6589.94     7192.07    104.14 o 
  -3   4   5       91.08       88.06      5.05 o 
  -2   4   5      205.02      215.15     10.21 o 
  -1   4   5     1614.28     1595.01     18.79 o 
   0   4   5        8.51       14.37      2.72 o 
   1   4   5      427.53      439.70     12.20 o 
   2   4   5      721.41      724.94     19.69 o 
   3   4   5     1016.49     1069.89     20.35 o 
   4   4   5       89.37       81.98      5.10 o 
   5   4   5     2450.24     2254.74     91.61 o 
   6   4   5      109.62       87.01      6.89 o 
   7   4   5      116.71      113.46     12.26 o 
   8   4   5      112.53      106.94      9.98 o 
   9   4   5       97.47      114.85     12.68 o 
  10   4   5        0.57        5.77      6.12 o 
  11   4   5      264.59      283.98     33.02 o 
  12   4   5      255.33      267.10     20.07 o 
 -17   5   5      736.86      818.24     62.64 o 
 -16   5   5       45.61       47.47     22.77 o 
 -15   5   5      368.98      410.95     33.14 o 
 -14   5   5      321.25      296.90     13.09 o 
 -13   5   5       23.76       23.90      7.20 o 
 -12   5   5        5.25        7.11      2.81 o 
 -11   5   5       90.48       78.06     14.37 o 
 -10   5   5      144.71      134.58     12.24 o 
  -9   5   5      153.91      151.59      8.01 o 
  -8   5   5     2396.53     2436.46     48.13 o 
  -7   5   5      190.66      148.03      7.72 o 
  -6   5   5     1458.79     1596.98     22.36 o 
  -5   5   5       18.16       18.73      3.31 o 
  -4   5   5      100.72       94.21      5.59 o 
  -3   5   5     1768.81     1596.66     24.88 o 
  -2   5   5      602.70      559.47     14.87 o 
  -1   5   5     3393.59     3516.07     43.45 o 
   0   5   5       63.83       72.73      4.37 o 
   1   5   5     2460.67     2428.62     38.65 o 
   2   5   5      114.14      121.24      4.48 o 
   3   5   5      324.87      333.36     12.89 o 
   4   5   5     2441.31     2522.86     42.48 o 
   5   5   5       18.21       20.85      4.49 o 
   6   5   5        5.16        5.33      1.93 o 
   7   5   5      276.84      255.42     14.69 o 
   8   5   5      268.03      272.51     31.94 o 
   9   5   5      378.04      393.57     28.54 o 
  10   5   5      116.11      125.01     32.08 o 
  11   5   5      203.04      233.05     25.95 o 
  12   5   5        0.11        5.16      4.79 o 
 -16   6   5       19.42       24.58     11.56 o 
 -15   6   5        3.13        4.40      8.70 o 
 -14   6   5       85.84       89.46     19.28 o 
 -13   6   5      642.18      686.54     30.29 o 
 -12   6   5      447.25      465.14     27.88 o 
 -11   6   5       36.14       37.41      7.37 o 
 -10   6   5      399.64      409.62     19.62 o 
  -9   6   5        2.28        4.98      3.03 o 
  -8   6   5     1008.82     1025.89     22.77 o 
  -7   6   5     2301.99     2267.35     36.46 o 
  -6   6   5      156.88      151.95      8.83 o 
  -5   6   5     2365.66     2425.48     46.25 o 
  -4   6   5     1004.30     1031.84     25.20 o 
  -3   6   5       13.58        8.96      2.06 o 
  -2   6   5       28.88       26.16      5.22 o 
  -1   6   5      539.40      543.49     12.98 o 
   0   6   5      137.33      132.70      5.44 o 
   1   6   5       45.21       45.67      4.05 o 
   2   6   5        4.18        3.97      1.16 o 
   3   6   5      270.69      273.85     17.60 o 
   4   6   5        0.94        2.68      3.77 o 
   5   6   5        0.04        2.18      4.17 o 
   6   6   5       14.53       17.93      5.24 o 
   7   6   5       34.65       40.83      9.37 o 
   8   6   5       41.67       34.82      9.36 o 
   9   6   5       82.46       62.08     18.87 o 
  10   6   5      162.94      165.83     19.90 o 
  11   6   5        1.61        4.26      6.33 o 
 -16   7   5       72.28       64.37     37.52 o 
 -15   7   5      586.81      665.18     47.08 o 
 -14   7   5      105.99      111.73     13.59 o 
 -13   7   5        4.90        7.06      3.98 o 
 -12   7   5      146.02      162.33     25.73 o 
 -11   7   5      197.86      190.67     18.00 o 
 -10   7   5      231.18      219.01     10.54 o 
  -9   7   5      181.49      168.48      8.73 o 
  -8   7   5       22.55       26.79      6.13 o 
  -7   7   5      803.37      757.25     26.80 o 
  -6   7   5       23.33       29.39      6.20 o 
  -5   7   5      440.29      435.23     13.33 o 
  -4   7   5      447.93      444.51     13.39 o 
  -3   7   5      219.33      211.20     10.73 o 
  -2   7   5        1.48        2.33      2.09 o 
  -1   7   5      594.00      560.57     15.73 o 
   0   7   5       45.26       37.70      5.20 o 
   1   7   5      215.29      219.35      9.70 o 
   2   7   5      609.52      633.07     24.42 o 
   3   7   5      129.03      132.23     12.51 o 
   4   7   5      713.83      767.36     34.83 o 
   5   7   5      141.18      146.09     12.36 o 
   6   7   5      260.01      237.53     15.12 o 
   7   7   5      135.72      139.20     22.34 o 
   8   7   5      306.02      298.14     26.07 o 
   9   7   5      169.85      168.88     46.70 o 
  10   7   5        1.01        4.95      6.76 o 
  11   7   5      123.72       96.85     48.96 o 
 -15   8   5       40.33       42.92     27.32 o 
 -14   8   5       92.73       76.68     26.68 o 
 -13   8   5      379.81      393.32     25.39 o 
 -12   8   5      681.89      738.74     34.65 o 
 -11   8   5      980.60      996.36     50.79 o 
 -10   8   5       53.90       50.68     13.99 o 
  -9   8   5      449.04      456.54     28.25 o 
  -8   8   5      346.32      331.46     13.67 o 
  -7   8   5     2261.01     2385.04     49.74 o 
  -6   8   5       91.37      101.67      8.09 o 
  -5   8   5     1103.64     1163.47     22.69 o 
  -4   8   5      127.89      123.02      8.98 o 
  -3   8   5      617.24      600.32     21.71 o 
  -2   8   5      111.94      105.93      8.41 o 
  -1   8   5      319.54      295.97     15.58 o 
   0   8   5      148.77      162.98      6.62 o 
   1   8   5      590.83      622.50     28.98 o 
   2   8   5      563.02      599.47     27.66 o 
   3   8   5       29.97       31.94      8.02 o 
   4   8   5      433.45      436.03     27.55 o 
   5   8   5       44.32       42.67     10.23 o 
   6   8   5        9.12        9.00      4.93 o 
   7   8   5      751.60      809.33     43.24 o 
   8   8   5      281.62      283.92     24.36 o 
   9   8   5       25.89       31.73     13.06 o 
  10   8   5       31.57       26.89     15.63 o 
 -13   9   5       70.91       50.54     15.82 o 
 -12   9   5       93.89       94.46     25.86 o 
 -11   9   5      123.54      147.22     13.08 o 
 -10   9   5       13.97        7.02      5.19 o 
  -9   9   5       12.48       13.96      5.22 o 
  -8   9   5      856.84      871.88     36.16 o 
  -7   9   5      451.46      443.94     25.27 o 
  -6   9   5       59.34       57.72      8.25 o 
  -5   9   5       46.88       44.71     10.16 o 
  -4   9   5       62.83       63.62     11.52 o 
  -3   9   5      894.23      913.03     29.56 o 
  -2   9   5      990.76     1046.27     30.44 o 
  -1   9   5      238.58      223.99     11.79 o 
   0   9   5      222.71      214.77     14.62 o 
   1   9   5       40.85       38.49     10.03 o 
   2   9   5       16.36       19.37      6.08 o 
   3   9   5      580.20      617.52     27.67 o 
   4   9   5       11.04        8.99      4.21 o 
   5   9   5      226.14      197.64     14.58 o 
   6   9   5       19.30       22.99      5.95 o 
   7   9   5        2.68        4.06      3.87 o 
   8   9   5       86.05       63.68     28.01 o 
 -12  10   5       11.11       12.99      5.26 o 
 -11  10   5       19.62       12.67      6.07 o 
 -10  10   5       28.82       27.12     10.03 o 
  -9  10   5       64.45       53.96     15.04 o 
  -8  10   5       47.43       47.48     15.35 o 
  -7  10   5       57.80       51.22     13.48 o 
  -6  10   5        1.09        5.21      4.23 o 
  -5  10   5      187.20      186.97     17.88 o 
  -4  10   5       46.16       35.28      9.94 o 
  -3  10   5       51.76       53.23     11.32 o 
  -2  10   5       11.39       14.26      5.91 o 
  -1  10   5       40.44       49.40     13.33 o 
   0  10   5       43.17       46.01      9.90 o 
   1  10   5      138.01      145.99     11.40 o 
   2  10   5        1.34        4.82      4.88 o 
   3  10   5       39.19       32.59      9.13 o 
   4  10   5       74.38       68.99     18.37 o 
   5  10   5        0.15        4.85      4.76 o 
   6  10   5      393.64      457.03     26.58 o 
   7  10   5      135.80      105.87     26.01 o 
 -10  11   5      265.98      284.91     27.08 o 
  -9  11   5      822.10      889.85     46.51 o 
  -8  11   5      269.09      266.98     18.69 o 
  -7  11   5       37.99       35.09     13.29 o 
  -6  11   5        3.47        7.79      6.66 o 
  -5  11   5       63.94       75.57     21.35 o 
  -4  11   5       47.54       50.09     17.93 o 
  -3  11   5       56.92       51.23     15.52 o 
  -2  11   5      143.66      138.27     15.30 o 
  -1  11   5       16.10       14.65      5.50 o 
   0  11   5      106.42      110.96     18.89 o 
   1  11   5        2.32        6.15      4.59 o 
   2  11   5      496.92      552.88     33.06 o 
   3  11   5      134.72      151.05     18.33 o 
   4  11   5       55.73       33.32     10.74 o 
   5  11   5       56.81       53.33     16.03 o 
  -7  12   5        2.84        3.16      4.82 o 
  -6  12   5      260.13      254.31     23.27 o 
  -5  12   5      538.77      605.05     39.98 o 
  -4  12   5        4.60       10.95      7.86 o 
  -3  12   5       45.59       42.01     18.62 o 
  -2  12   5      231.90      235.25     20.98 o 
  -1  12   5      269.33      273.74     24.51 o 
   0  12   5      135.70      150.77     20.36 o 
   1  12   5      138.20      140.33     14.79 o 
   2  12   5       88.68       52.50     24.15 o 
 -18   0   6      146.47      149.62     16.56 o 
 -17   0   6      135.10      109.64     37.57 o 
 -16   0   6      277.87      268.61     23.28 o 
 -15   0   6      245.04      189.58     11.93 o 
 -14   0   6     1545.91     1448.72     44.83 o 
 -13   0   6      127.04      125.54     13.63 o 
 -12   0   6        1.77        2.75      4.70 o 
 -11   0   6      234.42      219.61     16.03 o 
 -10   0   6       54.26       87.50     11.30 o 
  -9   0   6     3909.63     3930.46    124.68 o 
  -8   0   6      435.89      456.51     20.88 o 
  -7   0   6      950.38     1009.98     28.73 o 
  -6   0   6       17.58       30.15      4.46 o 
  -5   0   6     6839.67     7149.24    191.38 o 
  -4   0   6      388.61      354.32     10.23 o 
  -3   0   6      383.60      463.61     13.43 o 
  -2   0   6     2696.08     2701.93     34.32 o 
  -1   0   6       84.85       86.12      3.94 o 
   0   0   6      416.59      383.08     11.16 o 
   1   0   6      696.65      723.72     19.86 o 
   2   0   6      133.33       84.72      7.74 o 
   3   0   6     3399.97     3827.70     63.75 o 
   4   0   6        0.03        0.93      1.75 o 
   5   0   6      436.65      483.47     19.08 o 
   6   0   6        3.57        6.78      2.92 o 
   7   0   6     1172.98     1242.09     41.90 o 
   8   0   6       17.62       22.34      9.65 o 
   9   0   6     1125.99     1132.60     72.44 o 
  10   0   6       16.38       22.78     12.38 o 
  11   0   6      173.55       94.42     50.97 o 
  12   0   6       40.87       38.98     25.60 o 
  13   0   6       12.39       17.37     16.87 o 
 -18   1   6        0.26        3.09      4.83 o 
 -17   1   6        1.01        7.01      4.84 o 
 -16   1   6      166.00      164.12     26.55 o 
 -15   1   6      432.47      424.26     22.55 o 
 -14   1   6       23.80       36.59      7.37 o 
 -13   1   6        5.83        5.02      2.92 o 
 -12   1   6       84.05       89.21     12.15 o 
 -11   1   6      216.84      190.97     11.57 o 
 -10   1   6       24.46       28.48      6.20 o 
  -9   1   6     1462.20     1434.57     25.82 o 
  -8   1   6        7.89        8.84      2.09 o 
  -7   1   6     1040.45     1117.79     14.51 o 
  -6   1   6     2761.50     2842.55     30.33 o 
  -5   1   6      748.74      656.35     13.11 o 
  -4   1   6     4377.46     4465.06     65.42 o 
  -3   1   6     1484.39     1412.29     13.23 o 
  -2   1   6      608.96      669.10     12.03 o 
  -1   1   6       66.61       50.56      3.03 o 
   0   1   6      420.90      414.31     11.37 o 
   1   1   6      177.80      170.64      7.54 o 
   2   1   6      882.02      882.01     17.93 o 
   3   1   6       27.89       37.06      4.51 o 
   4   1   6       37.05       32.27      4.52 o 
   5   1   6      888.38      851.64     13.37 o 
   6   1   6      639.35      625.36     21.57 o 
   7   1   6      242.19      262.25     19.17 o 
   8   1   6       86.21       86.58     20.63 o 
   9   1   6      279.08      305.75     22.47 o 
  10   1   6      223.48      218.53     19.49 o 
  11   1   6       34.98       33.64      9.31 o 
  12   1   6       14.88       12.38      6.41 o 
 -18   2   6        3.32        4.19      5.48 o 
 -17   2   6        0.57        2.86      5.20 o 
 -16   2   6       14.16       16.93      6.22 o 
 -15   2   6        6.87        9.80      3.70 o 
 -14   2   6       19.32       13.48      3.50 o 
 -13   2   6        0.21        2.69      3.60 o 
 -12   2   6     1129.51     1108.76     25.31 o 
 -11   2   6     1158.79     1178.69     20.74 o 
 -10   2   6     1893.84     1992.77     39.58 o 
  -9   2   6      531.09      537.13     17.00 o 
  -8   2   6     1449.66     1364.54     19.40 o 
  -7   2   6     1197.00     1136.82     18.53 o 
  -6   2   6        2.96        3.04      1.34 o 
  -5   2   6     8118.32     8955.72    177.24 o 
  -4   2   6        0.34        5.40      2.61 o 
  -3   2   6     6223.18     6742.90    130.06 o 
  -2   2   6     2620.63     2721.27     34.01 o 
  -1   2   6      888.62      945.46     16.60 o 
   0   2   6      902.73      853.94     15.85 o 
   1   2   6      365.19      364.45     10.70 o 
   2   2   6      176.55      184.65      6.87 o 
   3   2   6      244.38      245.06     12.02 o 
   4   2   6       13.46       14.32      3.15 o 
   5   2   6      190.09      186.35      8.77 o 
   6   2   6      137.78      131.86      7.29 o 
   7   2   6      316.67      289.85     16.27 o 
   8   2   6       11.04       12.14      4.43 o 
   9   2   6       16.05       24.64      6.72 o 
  10   2   6      355.60      361.81     27.76 o 
  11   2   6      113.29      118.87     26.10 o 
  12   2   6       98.90       74.37     31.58 o 
 -18   3   6      166.30      163.04     19.90 o 
 -17   3   6        1.00        3.67      7.56 o 
 -16   3   6      255.50      241.90     21.57 o 
 -15   3   6      195.28      178.12      8.42 o 
 -14   3   6      538.21      561.69     26.73 o 
 -13   3   6       27.23       44.90      9.77 o 
 -12   3   6      993.65     1009.88     24.25 o 
 -11   3   6      112.77      108.59      7.01 o 
 -10   3   6      850.01      815.89     16.81 o 
  -9   3   6      568.65      528.09     14.72 o 
  -8   3   6      881.52      938.01     19.36 o 
  -7   3   6      160.59      117.45      6.16 o 
  -6   3   6      208.86      284.67     10.76 o 
  -5   3   6     4006.51     4572.08     62.19 o 
  -4   3   6      163.13      145.26      9.85 o 
  -3   3   6      436.88      531.77     13.69 o 
  -2   3   6      222.92      333.92     11.33 o 
  -1   3   6        4.25        2.50      1.26 o 
   0   3   6     3119.08     3048.16     32.31 o 
   1   3   6     2018.55     2052.75     24.25 o 
   2   3   6      384.07      417.04     13.77 o 
   3   3   6      449.32      402.46     12.24 o 
   4   3   6     1235.40     1220.98     27.61 o 
   5   3   6     1038.15     1019.63     21.95 o 
   6   3   6       97.31      101.66      6.26 o 
   7   3   6      265.20      274.26     16.34 o 
   8   3   6       90.65       91.24     17.84 o 
   9   3   6       72.15       67.01     15.80 o 
  10   3   6        3.07        3.46      3.21 o 
  11   3   6       38.30       33.98     12.74 o 
  12   3   6      358.71      403.15     33.64 o 
 -18   4   6        8.52        6.81      5.65 o 
 -17   4   6      271.77      262.55     18.92 o 
 -16   4   6      249.69      260.78     13.66 o 
 -15   4   6      148.24      139.93      9.92 o 
 -14   4   6       83.74       69.15     14.43 o 
 -13   4   6      251.23      279.03     12.87 o 
 -12   4   6      669.65      687.62     28.94 o 
 -11   4   6      106.46       98.80      7.05 o 
 -10   4   6       37.84       42.07      9.17 o 
  -9   4   6        4.00        5.85      2.44 o 
  -8   4   6       55.29       51.19      6.11 o 
  -7   4   6      453.97      490.08     15.60 o 
  -6   4   6       30.73       35.96      5.71 o 
  -5   4   6     2781.14     2976.91     38.36 o 
  -4   4   6      568.44      577.00     16.36 o 
  -3   4   6     1343.55     1333.43     16.35 o 
  -2   4   6      809.93      814.12     17.05 o 
  -1   4   6      263.17      264.15     10.31 o 
   0   4   6     1076.03     1103.21     14.21 o 
   1   4   6      948.46      916.22     25.46 o 
   2   4   6      530.77      517.06     16.40 o 
   3   4   6      358.13      354.12     13.63 o 
   4   4   6        6.64        6.03      1.92 o 
   5   4   6      727.02      664.74     24.75 o 
   6   4   6      423.45      413.73     17.74 o 
   7   4   6       35.19       26.67      4.04 o 
   8   4   6       24.92       37.69     10.22 o 
   9   4   6      285.45      297.37     16.95 o 
  10   4   6        0.33        6.80      4.85 o 
  11   4   6       41.84       35.97     10.89 o 
  12   4   6      107.33       95.71     38.29 o 
 -17   5   6       48.25       39.50     27.28 o 
 -16   5   6       20.95       20.52     14.26 o 
 -15   5   6       19.82       17.35      5.84 o 
 -14   5   6      389.47      361.50     19.33 o 
 -13   5   6      255.64      217.62      9.03 o 
 -12   5   6       16.58       21.32      7.06 o 
 -11   5   6      101.16       87.81      7.48 o 
 -10   5   6      223.03      233.68     10.76 o 
  -9   5   6        0.40        2.80      1.63 o 
  -8   5   6      482.08      490.27     15.76 o 
  -7   5   6     1486.71     1545.86     28.71 o 
  -6   5   6       58.26       50.04      3.65 o 
  -5   5   6       88.33       96.04      4.20 o 
  -4   5   6      235.01      241.88     12.46 o 
  -3   5   6      274.89      246.27     10.91 o 
  -2   5   6        0.35        4.24      1.56 o 
  -1   5   6      572.30      541.41     12.47 o 
   0   5   6      163.23      138.72      6.41 o 
   1   5   6      841.19      836.53     25.20 o 
   2   5   6       81.68       70.21      5.09 o 
   3   5   6     1784.84     1754.12     44.98 o 
   4   5   6      260.15      253.79     13.98 o 
   5   5   6      138.04      169.07      7.32 o 
   6   5   6      621.26      588.87     24.02 o 
   7   5   6      510.99      507.05     34.34 o 
   8   5   6       59.61       67.36     17.23 o 
   9   5   6       56.75       54.95     25.45 o 
  10   5   6       15.18       12.47      6.13 o 
  11   5   6        0.23        1.26      7.21 o 
 -17   6   6       32.92       22.51     21.82 o 
 -16   6   6       12.91       10.73      6.40 o 
 -15   6   6       48.54       49.23     16.01 o 
 -14   6   6      153.84      140.01     20.23 o 
 -13   6   6       89.91       88.65     10.34 o 
 -12   6   6        7.36        5.52      2.92 o 
 -11   6   6       24.41       19.88      5.10 o 
 -10   6   6     1995.29     1993.16     31.76 o 
  -9   6   6      924.59      919.02     22.77 o 
  -8   6   6       78.16       74.21      6.24 o 
  -7   6   6      232.85      216.71     10.76 o 
  -6   6   6     4314.99     4454.77     74.92 o 
  -5   6   6     1884.42     1862.49     38.00 o 
  -4   6   6       12.99       12.72      3.13 o 
  -3   6   6      116.65      125.21      6.42 o 
  -2   6   6      373.93      389.84     11.48 o 
  -1   6   6      368.41      347.94     14.61 o 
   0   6   6      165.38      161.29      8.21 o 
   1   6   6       49.72       47.27      5.12 o 
   2   6   6       12.74       11.74      2.91 o 
   3   6   6     1370.14     1417.18     30.36 o 
   4   6   6     1951.19     2100.52     46.74 o 
   5   6   6      754.85      781.93     33.28 o 
   6   6   6      833.53      837.98     37.11 o 
   7   6   6        0.13        2.03      2.10 o 
   8   6   6      239.53      258.72     31.53 o 
   9   6   6      298.90      349.20     30.12 o 
  10   6   6        5.39       12.37      7.22 o 
  11   6   6       22.32       16.03      9.14 o 
 -16   7   6       63.21       43.44     32.08 o 
 -15   7   6      141.65      131.92     13.91 o 
 -14   7   6      351.84      400.50     24.12 o 
 -13   7   6       10.46       13.89      4.69 o 
 -12   7   6      226.64      218.73     12.69 o 
 -11   7   6       23.31       20.33      6.70 o 
 -10   7   6       52.62       45.58      9.95 o 
  -9   7   6      570.87      570.12     25.31 o 
  -8   7   6        0.09        2.43      2.06 o 
  -7   7   6     5110.06     5475.45     82.45 o 
  -6   7   6     3538.44     3522.85    143.71 o 
  -5   7   6      242.55      228.98      8.76 o 
  -4   7   6        0.14        1.34      1.56 o 
  -3   7   6     1703.91     1715.51     36.01 o 
  -2   7   6     5406.57     5166.65    158.08 o 
  -1   7   6     1868.77     1874.89     30.46 o 
   0   7   6        2.68        3.40      1.58 o 
   1   7   6      851.09      884.25     14.37 o 
   2   7   6      312.54      294.78     18.04 o 
   3   7   6        0.28        3.69      3.21 o 
   4   7   6     1060.90     1102.71     41.47 o 
   5   7   6      281.77      272.09     17.68 o 
   6   7   6      235.57      199.33     16.39 o 
   7   7   6        0.06        3.59      3.61 o 
   8   7   6       27.55       20.01      9.03 o 
   9   7   6       59.66       51.93     16.77 o 
  10   7   6      165.35      150.97     28.66 o 
 -15   8   6        2.18        3.55      4.17 o 
 -14   8   6       56.31       54.14     21.72 o 
 -13   8   6        1.17        3.00      4.39 o 
 -12   8   6        0.78        4.94      3.24 o 
 -11   8   6      272.76      270.35     14.02 o 
 -10   8   6       45.54       54.98     14.69 o 
  -9   8   6       38.90       43.47     10.20 o 
  -8   8   6      511.91      510.06     27.19 o 
  -7   8   6      798.96      756.36     31.04 o 
  -6   8   6     2047.40     2028.86     59.17 o 
  -5   8   6       76.84       78.25      8.13 o 
  -4   8   6      652.85      690.08     29.15 o 
  -3   8   6      835.00      833.52     25.94 o 
  -2   8   6      752.20      758.52     30.93 o 
  -1   8   6        8.45        9.76      4.01 o 
   0   8   6      340.02      347.36     21.41 o 
   1   8   6      142.65      145.13     13.12 o 
   2   8   6       45.57       42.00     10.72 o 
   3   8   6      522.82      518.32     28.09 o 
   4   8   6      246.46      241.76     11.19 o 
   5   8   6        1.91        4.43      4.09 o 
   6   8   6        2.27        3.73      3.59 o 
   7   8   6       25.62       14.59      6.97 o 
   8   8   6      107.91       84.17     31.37 o 
   9   8   6        3.58       10.98      6.19 o 
 -14   9   6      194.78      195.69     25.31 o 
 -13   9   6      120.00      136.34     21.34 o 
 -12   9   6      134.58      121.87     33.58 o 
 -11   9   6      110.93      104.35     27.23 o 
 -10   9   6       31.34       30.92     10.69 o 
  -9   9   6      402.18      401.83     33.32 o 
  -8   9   6      153.96      163.66     20.00 o 
  -7   9   6      169.22      175.64      8.16 o 
  -6   9   6      671.62      681.20     28.46 o 
  -5   9   6       20.46       21.31      6.16 o 
  -4   9   6       58.35       73.69     10.99 o 
  -3   9   6      210.84      194.82      9.31 o 
  -2   9   6      211.07      214.20      9.05 o 
  -1   9   6      184.62      184.64     11.78 o 
   0   9   6      593.10      610.06     31.62 o 
   1   9   6      191.90      207.67     16.53 o 
   2   9   6      240.56      244.75     14.39 o 
   3   9   6      845.27      888.07     45.03 o 
   4   9   6      239.46      237.48     17.57 o 
   5   9   6       15.30       19.19      5.47 o 
   6   9   6        0.76        2.63      3.28 o 
   7   9   6       18.48       15.10      6.37 o 
   8   9   6       21.57       16.80     10.30 o 
 -12  10   6      343.36      379.03     32.37 o 
 -11  10   6      472.73      508.71     31.77 o 
 -10  10   6      176.03      201.84     22.92 o 
  -9  10   6       20.58       13.91      7.23 o 
  -8  10   6        7.30        6.09      6.24 o 
  -7  10   6        0.33        2.72      5.27 o 
  -6  10   6       23.45       23.39      9.09 o 
  -5  10   6      202.68      206.51     11.36 o 
  -4  10   6      558.70      606.98     36.38 o 
  -3  10   6        7.46        8.33      3.32 o 
  -2  10   6        4.20        1.60      2.98 o 
  -1  10   6       46.77       50.05     13.39 o 
   0  10   6      461.26      499.02     23.08 o 
   1  10   6      533.40      586.67     27.84 o 
   2  10   6      903.88      964.35     44.50 o 
   3  10   6      220.15      213.23     13.76 o 
   4  10   6       13.22       12.92      5.12 o 
   5  10   6       93.84       72.60     24.31 o 
   6  10   6       15.49        9.78      5.31 o 
 -10  11   6      134.87      123.51     29.41 o 
  -9  11   6      319.81      324.03     23.78 o 
  -8  11   6      208.68      212.83     16.29 o 
  -7  11   6        1.76        6.84      4.88 o 
  -6  11   6      182.85      189.38     38.81 o 
  -5  11   6      167.56      183.73     42.64 o 
  -4  11   6       96.01      101.09     37.41 o 
  -3  11   6      184.59      200.33     22.74 o 
  -2  11   6      122.03      131.64     14.84 o 
  -1  11   6       49.59       36.06     13.23 o 
   0  11   6       71.39       61.62     23.59 o 
   1  11   6        6.49       10.01      6.37 o 
   2  11   6      182.15      195.85     19.33 o 
   3  11   6       69.87       47.00     20.48 o 
   4  11   6      270.18      296.83     25.37 o 
  -7  12   6       55.97       38.64     18.63 o 
  -6  12   6       77.45       55.82     27.42 o 
  -5  12   6      150.49      137.19     28.72 o 
  -4  12   6       68.53       57.93     25.48 o 
  -3  12   6       30.59       26.86     13.10 o 
  -2  12   6       51.48       51.06     19.08 o 
  -1  12   6       49.23       41.38     18.64 o 
   0  12   6       12.01        9.41      5.50 o 
   1  12   6       61.97       42.78     17.51 o 
 -19   1   7      132.36       94.96     19.93 o 
 -18   1   7      196.09      195.80     14.75 o 
 -17   1   7      268.41      302.85     20.20 o 
 -16   1   7        9.20        8.10      4.62 o 
 -15   1   7      329.84      330.04     19.88 o 
 -14   1   7      995.23      956.81     18.83 o 
 -13   1   7      580.08      510.13     22.21 o 
 -12   1   7       82.84       97.45      9.95 o 
 -11   1   7      255.59      232.59     13.04 o 
 -10   1   7      382.24      387.35     15.01 o 
  -9   1   7       24.91       31.81      6.24 o 
  -8   1   7      355.40      332.43     14.33 o 
  -7   1   7     2584.72     2722.84     29.79 o 
  -6   1   7      554.01      512.12     10.00 o 
  -5   1   7      936.23     1041.47     20.97 o 
  -4   1   7       23.21       59.03      4.13 o 
  -3   1   7      502.11      626.58     13.56 o 
  -2   1   7     3752.56     3648.73     47.83 o 
  -1   1   7      650.90      595.88     13.18 o 
   0   1   7      133.50      174.45      8.35 o 
   1   1   7      268.33      274.01     10.59 o 
   2   1   7     1516.31     1433.53     19.09 o 
   3   1   7      344.96      316.68      9.01 o 
   4   1   7       95.80       79.12      5.92 o 
   5   1   7       51.71       42.46      3.78 o 
   6   1   7      257.99      237.60     12.56 o 
   7   1   7      371.94      446.96     27.07 o 
   8   1   7       19.60       32.70      9.81 o 
   9   1   7       26.59       24.19      8.94 o 
  10   1   7       50.97       63.08     18.54 o 
  11   1   7      118.13       92.02     26.20 o 
  12   1   7       50.72       31.63     14.69 o 
 -18   2   7       14.11       13.20      8.47 o 
 -17   2   7       38.24       34.82     15.13 o 
 -16   2   7      583.76      575.57     35.57 o 
 -15   2   7      149.24      157.50      9.05 o 
 -14   2   7        7.04       13.43      3.68 o 
 -13   2   7        1.69        0.31      2.84 o 
 -12   2   7      233.72      205.37     13.86 o 
 -11   2   7      788.41      748.95     23.74 o 
 -10   2   7      236.07      229.95     12.58 o 
  -9   2   7       79.36      106.85      4.76 o 
  -8   2   7     1277.84     1271.86     17.89 o 
  -7   2   7        0.83        0.86      1.20 o 
  -6   2   7     1208.51     1289.76     17.92 o 
  -5   2   7       13.05       13.80      3.33 o 
  -4   2   7    10106.24    11178.16    134.14 o 
  -3   2   7     1787.97     1915.42     32.97 o 
  -2   2   7     1046.34     1044.26     21.11 o 
  -1   2   7      278.66      270.77      9.48 o 
   0   2   7        0.28        3.56      1.79 o 
   1   2   7     1922.29     2135.79     29.28 o 
   2   2   7     1495.46     1481.32     34.29 o 
   3   2   7      225.91      214.91      9.03 o 
   4   2   7        7.09        9.29      2.64 o 
   5   2   7       15.28       10.74      2.50 o 
   6   2   7       48.07       52.11      4.31 o 
   7   2   7      356.95      337.51     16.29 o 
   8   2   7       45.66       59.08     11.13 o 
   9   2   7        2.27       16.46      6.28 o 
  10   2   7      157.21      147.00     13.77 o 
  11   2   7        1.13        2.67      3.18 o 
  12   2   7        1.76        4.88      7.79 o 
 -18   3   7       11.73       13.26      7.52 o 
 -17   3   7        0.06        4.33      4.67 o 
 -16   3   7       44.43       37.38     15.33 o 
 -15   3   7      106.49       91.28     10.35 o 
 -14   3   7       85.12       63.33     13.06 o 
 -13   3   7       13.21        3.55      2.77 o 
 -12   3   7      855.79      865.93     26.11 o 
 -11   3   7      217.45      197.68     10.87 o 
 -10   3   7        3.19        6.27      1.81 o 
  -9   3   7       11.30       12.27      2.77 o 
  -8   3   7     2275.30     2362.90     31.55 o 
  -7   3   7      379.10      415.80     15.15 o 
  -6   3   7      325.10      295.69     16.13 o 
  -5   3   7     4474.29     4682.77     63.20 o 
  -4   3   7       98.20      104.97     10.92 o 
  -3   3   7     2363.02     2426.97     41.45 o 
  -2   3   7     1102.18     1132.70     14.40 o 
  -1   3   7      481.46      503.09     13.69 o 
   0   3   7       20.28       13.29      2.90 o 
   1   3   7       85.25       78.91      4.43 o 
   2   3   7      745.86      729.13     24.57 o 
   3   3   7       83.05       89.25      7.65 o 
   4   3   7       39.56       39.47      7.73 o 
   5   3   7       28.04       38.33      8.00 o 
   6   3   7     1109.03     1039.52     27.83 o 
   7   3   7       71.63       72.76     17.60 o 
   8   3   7       15.60       18.40      6.02 o 
   9   3   7       61.63       66.63     17.36 o 
  10   3   7       77.02       60.00     23.13 o 
  11   3   7       21.66       19.16      9.54 o 
 -18   4   7       70.32       41.13     26.00 o 
 -17   4   7      112.22      119.31     15.20 o 
 -16   4   7       28.70       25.07      9.02 o 
 -15   4   7       10.14       10.87      3.48 o 
 -14   4   7       74.19       86.46     16.40 o 
 -13   4   7       52.87       37.33      8.00 o 
 -12   4   7      239.11      188.28      9.69 o 
 -11   4   7       31.63       31.00      6.90 o 
 -10   4   7      992.02     1000.15     19.01 o 
  -9   4   7      104.94      111.53      6.95 o 
  -8   4   7      397.36      357.22     11.95 o 
  -7   4   7     1116.10     1095.68     22.61 o 
  -6   4   7     1152.84     1157.82     25.30 o 
  -5   4   7     1887.89     1985.77     32.38 o 
  -4   4   7      252.96      260.20     14.31 o 
  -3   4   7       94.75       85.96      5.35 o 
  -2   4   7      512.52      475.11     12.80 o 
  -1   4   7      780.91      737.52     20.80 o 
   0   4   7        1.02        2.93      1.91 o 
   1   4   7     3217.45     3294.69     43.11 o 
   2   4   7       23.26       25.75      6.08 o 
   3   4   7      423.10      386.13     12.30 o 
   4   4   7      297.80      291.80     14.48 o 
   5   4   7        0.33        2.51      1.75 o 
   6   4   7      247.00      234.19      9.32 o 
   7   4   7       15.35       13.67      6.03 o 
   8   4   7       28.38       31.48     12.67 o 
   9   4   7       25.52       34.22     13.42 o 
  10   4   7        7.78        5.81      5.24 o 
  11   4   7       45.15       46.28     29.69 o 
 -17   5   7       11.96        9.22      6.94 o 
 -16   5   7        7.04        8.50      5.79 o 
 -15   5   7        0.44        2.30      3.77 o 
 -14   5   7      381.54      371.64     17.85 o 
 -13   5   7     1438.27     1532.01     52.91 o 
 -12   5   7      113.12      142.38     10.39 o 
 -11   5   7       97.71       74.49     11.58 o 
 -10   5   7        5.60       11.14      4.90 o 
  -9   5   7       43.10       42.49      8.65 o 
  -8   5   7      133.32      115.09      6.45 o 
  -7   5   7        6.47        6.23      1.80 o 
  -6   5   7     1422.79     1478.87     24.17 o 
  -5   5   7     1746.87     1775.17     30.96 o 
  -4   5   7       10.66        7.24      1.57 o 
  -3   5   7       31.00       23.23      4.60 o 
  -2   5   7       11.68       10.46      2.53 o 
  -1   5   7     1575.45     1401.64     20.07 o 
   0   5   7     1160.35     1152.16     33.22 o 
   1   5   7       13.16       15.00      3.92 o 
   2   5   7       56.62       55.74      6.09 o 
   3   5   7      401.53      420.11     11.43 o 
   4   5   7       12.94       11.91      3.90 o 
   5   5   7     1742.68     1689.36     35.58 o 
   6   5   7      560.06      516.78     26.50 o 
   7   5   7        2.51       -0.27      8.35 o 
   8   5   7      236.96      264.31     26.40 o 
   9   5   7      236.52      242.91     34.76 o 
  10   5   7       42.19       38.14     13.13 o 
 -17   6   7       91.18       66.46     28.79 o 
 -16   6   7       27.25       32.31     16.91 o 
 -15   6   7      282.88      273.67     21.20 o 
 -14   6   7      283.78      268.67     20.28 o 
 -13   6   7       41.01       28.92      7.40 o 
 -12   6   7        0.16        3.36      4.43 o 
 -11   6   7      335.08      338.17     14.62 o 
 -10   6   7      236.57      250.94     15.29 o 
  -9   6   7       68.41       80.13      6.68 o 
  -8   6   7       28.86       19.28      4.42 o 
  -7   6   7       29.06       24.34      4.26 o 
  -6   6   7       87.44       84.17      5.45 o 
  -5   6   7      266.99      240.71     11.34 o 
  -4   6   7      270.70      260.22     11.87 o 
  -3   6   7        5.79        8.32      2.41 o 
  -2   6   7      111.53      108.00      5.69 o 
  -1   6   7       10.63        7.52      2.41 o 
   0   6   7      171.61      150.37      6.06 o 
   1   6   7      366.19      343.60     15.39 o 
   2   6   7      581.31      617.24     25.71 o 
   3   6   7      194.08      176.44      6.32 o 
   4   6   7     1805.74     1849.40     44.41 o 
   5   6   7     1165.79     1108.35     51.12 o 
   6   6   7       28.13       26.23      7.18 o 
   7   6   7        1.32        1.14      4.74 o 
   8   6   7       86.50       93.81     21.61 o 
   9   6   7      405.24      415.66     36.27 o 
  10   6   7      145.05      126.18     43.37 o 
 -16   7   7       49.76       37.50     22.95 o 
 -15   7   7       11.28       12.63      6.18 o 
 -14   7   7       18.19       14.33      6.66 o 
 -13   7   7      741.74      724.90     42.97 o 
 -12   7   7       49.14       59.63      8.45 o 
 -11   7   7       29.98       19.63      5.04 o 
 -10   7   7      171.52      153.93      8.05 o 
  -9   7   7       43.16       42.49      5.09 o 
  -8   7   7     2048.39     1992.01     43.81 o 
  -7   7   7        6.61       11.03      3.23 o 
  -6   7   7      895.30      928.71     25.17 o 
  -5   7   7       99.41       98.76      4.90 o 
  -4   7   7       19.83       24.59      5.35 o 
  -3   7   7        5.26        5.52      2.15 o 
  -2   7   7        2.22        1.61      2.32 o 
  -1   7   7        4.79        6.78      2.55 o 
   0   7   7        3.87        4.02      2.89 o 
   1   7   7       91.00       91.01      6.22 o 
   2   7   7        3.36        2.01      5.22 o 
   3   7   7      132.48      128.87     10.21 o 
   4   7   7        0.70        0.22      3.60 o 
   5   7   7       17.65       12.26      5.14 o 
   6   7   7       61.80       56.62      7.53 o 
   7   7   7       53.95       48.61     19.12 o 
   8   7   7       77.20       67.70     24.69 o 
   9   7   7      213.41      233.12     25.58 o 
 -15   8   7       93.78       60.51     29.77 o 
 -14   8   7      202.98      190.69     23.59 o 
 -13   8   7      185.36      167.99     30.03 o 
 -12   8   7       81.11       83.98     17.79 o 
 -11   8   7      189.57      192.50     21.63 o 
 -10   8   7      109.77      105.22     10.45 o 
  -9   8   7      578.55      610.86     34.73 o 
  -8   8   7      231.83      257.05     13.75 o 
  -7   8   7       10.24        9.28      3.50 o 
  -6   8   7      420.54      403.68     20.24 o 
  -5   8   7      242.56      226.04     10.52 o 
  -4   8   7      242.89      235.33     11.91 o 
  -3   8   7      332.02      350.80     19.57 o 
  -2   8   7      232.81      247.61     14.92 o 
  -1   8   7       82.20       73.63      5.99 o 
   0   8   7      312.40      313.99     17.30 o 
   1   8   7      298.17      279.92     14.00 o 
   2   8   7        2.44        5.68      4.43 o 
   3   8   7      579.04      564.42     20.90 o 
   4   8   7     1254.29     1388.47     48.51 o 
   5   8   7     1298.59     1395.97     42.60 o 
   6   8   7       18.87       11.46      6.43 o 
   7   8   7      266.13      267.96     19.79 o 
   8   8   7      235.03      206.78     34.32 o 
 -14   9   7       25.62       18.26     10.79 o 
 -13   9   7      130.22      127.81     15.56 o 
 -12   9   7      240.22      236.68     22.91 o 
 -11   9   7       31.26       34.13     12.49 o 
 -10   9   7      113.46      106.43     17.09 o 
  -9   9   7        7.41        9.75      4.95 o 
  -8   9   7      114.09       94.72     21.99 o 
  -7   9   7      261.89      278.06     13.18 o 
  -6   9   7      500.02      489.25     26.98 o 
  -5   9   7      106.32      100.48     23.62 o 
  -4   9   7      937.86      940.44     37.75 o 
  -3   9   7      182.78      160.03     10.16 o 
  -2   9   7      735.53      743.26     30.77 o 
  -1   9   7      546.61      524.54     26.23 o 
   0   9   7      697.99      696.65     30.88 o 
   1   9   7      603.15      606.09     32.36 o 
   2   9   7       35.36       30.95      8.76 o 
   3   9   7        1.11        5.36      4.70 o 
   4   9   7       13.26       12.57      4.13 o 
   5   9   7       78.57       81.14     12.18 o 
   6   9   7      101.54       99.78     15.72 o 
   7   9   7       15.17       20.55     10.74 o 
 -12  10   7      155.51      156.01     29.80 o 
 -11  10   7       50.63       47.04     17.50 o 
 -10  10   7      172.85      177.40     22.59 o 
  -9  10   7        5.25        4.65      4.97 o 
  -8  10   7      161.18      151.50     25.28 o 
  -7  10   7      325.57      326.63     31.25 o 
  -6  10   7       29.96       26.08     10.30 o 
  -5  10   7       18.61       18.73      6.16 o 
  -4  10   7       29.33       27.85     10.13 o 
  -3  10   7       27.10       20.55      8.41 o 
  -2  10   7       36.94       32.88     10.73 o 
  -1  10   7       27.98       34.56     10.22 o 
   0  10   7        0.09        0.92      5.24 o 
   1  10   7        0.01        2.88      6.39 o 
   2  10   7       13.97       14.87      5.80 o 
   3  10   7       54.95       37.81     12.64 o 
   4  10   7       27.25       20.75      8.11 o 
   5  10   7        0.38        3.57      4.30 o 
 -10  11   7        3.11        4.40      5.60 o 
  -9  11   7      103.90       79.20     26.11 o 
  -8  11   7      105.31       90.22     29.04 o 
  -7  11   7      161.78      168.63     27.35 o 
  -6  11   7      552.94      584.86     41.83 o 
  -5  11   7      322.39      374.99     35.76 o 
  -4  11   7       49.80       49.00     15.86 o 
  -3  11   7       52.81       55.46     19.40 o 
  -2  11   7      179.70      168.57     13.99 o 
  -1  11   7       76.15       59.36     17.57 o 
   0  11   7       90.17       88.57     24.60 o 
   1  11   7      269.44      268.59     22.56 o 
   2  11   7      343.78      348.46     25.20 o 
   3  11   7       10.38        9.64      4.73 o 
  -6  12   7      224.95      252.27     31.87 o 
  -5  12   7       18.52       10.34     10.89 o 
  -4  12   7      213.65      209.04     49.12 o 
  -3  12   7      627.93      648.04     52.73 o 
  -2  12   7      289.80      353.88     33.61 o 
  -1  12   7      109.34       83.06     31.79 o 
 -19   0   8      587.71      588.54     58.32 o 
 -18   0   8        8.67        8.21      6.88 o 
 -17   0   8     1178.06     1189.72     94.10 o 
 -16   0   8       64.20       44.01     17.23 o 
 -15   0   8      642.85      634.78     40.00 o 
 -14   0   8        2.80        6.06      3.70 o 
 -13   0   8      882.02      862.52     28.31 o 
 -12   0   8     1101.49     1112.85     36.23 o 
 -11   0   8      256.09      233.78     20.14 o 
 -10   0   8     6557.97     6554.23    202.73 o 
  -9   0   8     1059.35     1124.42     37.74 o 
  -8   0   8      256.16      319.16     18.68 o 
  -7   0   8      215.35      212.44     13.82 o 
  -6   0   8      585.05      550.87     17.63 o 
  -5   0   8      253.88      281.83     13.51 o 
  -4   0   8      380.20      379.84     18.00 o 
  -3   0   8     1974.47     2050.38     33.38 o 
  -2   0   8     8868.97     9724.55    253.27 o 
  -1   0   8     1126.51     1078.30     21.59 o 
   0   0   8      139.60      128.69      9.52 o 
   1   0   8     2026.00     1958.96     53.17 o 
   2   0   8       39.51       48.51     10.44 o 
   3   0   8     5186.48     5323.02    292.31 o 
   4   0   8      694.32      603.83     28.46 o 
   5   0   8      631.24      700.19     39.79 o 
   6   0   8       34.42       34.52     15.56 o 
   7   0   8      139.98      144.07     41.50 o 
   8   0   8      230.81      181.83     20.70 o 
   9   0   8      432.91      455.55     38.07 o 
  10   0   8       27.16       44.78     35.62 o 
  11   0   8      216.20      222.83     27.97 o 
 -19   1   8        3.40        4.54      5.19 o 
 -18   1   8       16.26       14.56      8.61 o 
 -17   1   8      234.42      228.19     14.92 o 
 -16   1   8      629.87      609.87     28.64 o 
 -15   1   8        0.29        2.72      4.27 o 
 -14   1   8      708.11      730.47     29.02 o 
 -13   1   8       51.20       54.64      9.52 o 
 -12   1   8     1124.27     1172.35     28.51 o 
 -11   1   8     2174.82     2155.08     38.24 o 
 -10   1   8       14.09       14.33      3.03 o 
  -9   1   8       45.72       43.22      5.10 o 
  -8   1   8      284.04      295.51     13.84 o 
  -7   1   8      495.83      515.41     14.13 o 
  -6   1   8       14.40       11.41      2.55 o 
  -5   1   8      322.07      343.48     11.85 o 
  -4   1   8        1.91        1.56      1.35 o 
  -3   1   8       94.03       85.59      5.64 o 
  -2   1   8      429.75      394.37     12.98 o 
  -1   1   8       10.69       13.42      3.22 o 
   0   1   8      796.06      695.00     39.13 o 
   1   1   8       38.79       26.42      6.48 o 
   2   1   8      968.14      976.63     16.45 o 
   3   1   8      622.32      603.71     17.86 o 
   4   1   8      939.73      912.66     35.75 o 
   5   1   8       15.37       17.49      4.05 o 
   6   1   8      109.82      138.95     26.07 o 
   7   1   8      306.12      271.86     15.32 o 
   8   1   8      231.00      243.64     17.31 o 
   9   1   8       76.42       90.21     24.38 o 
  10   1   8       27.37       25.99      9.79 o 
  11   1   8       18.82       17.66      8.71 o 
 -19   2   8       10.15       10.84      6.44 o 
 -18   2   8      109.38       80.49     25.88 o 
 -17   2   8        3.58        5.36      7.12 o 
 -16   2   8       20.47       23.83      6.97 o 
 -15   2   8       22.19       20.41      5.55 o 
 -14   2   8        1.47        2.99      3.84 o 
 -13   2   8      110.46      103.09      8.09 o 
 -12   2   8      276.87      267.12     14.31 o 
 -11   2   8       11.73       14.56      3.75 o 
 -10   2   8        1.54        4.50      2.23 o 
  -9   2   8     1049.95     1052.64     27.42 o 
  -8   2   8       11.67       17.87      4.12 o 
  -7   2   8      489.87      491.28     14.60 o 
  -6   2   8      581.37      560.98     17.44 o 
  -5   2   8     2287.97     2265.05     35.13 o 
  -4   2   8      164.06      189.52      8.09 o 
  -3   2   8        7.03        7.43      1.98 o 
  -2   2   8     1783.07     1739.92     39.05 o 
  -1   2   8       18.59       16.89      3.55 o 
   0   2   8      265.75      271.74     14.45 o 
   1   2   8      785.91      779.62     25.62 o 
   2   2   8       83.49       64.09     10.76 o 
   3   2   8      122.08      133.39      6.30 o 
   4   2   8       30.18       41.67      9.02 o 
   5   2   8       46.29       35.39      8.23 o 
   6   2   8        3.83        6.23      3.16 o 
   7   2   8       48.25       44.60     12.35 o 
   8   2   8        5.04       10.12      4.78 o 
   9   2   8      208.80      192.58     13.41 o 
  10   2   8       70.47       67.41     23.91 o 
  11   2   8      142.12      156.31     29.61 o 
 -18   3   8      375.49      361.23     24.34 o 
 -17   3   8      149.56      154.62     14.79 o 
 -16   3   8        5.89        7.52      3.20 o 
 -15   3   8        7.77        4.79      2.91 o 
 -14   3   8        3.87        9.95      3.08 o 
 -13   3   8      278.32      244.35     13.70 o 
 -12   3   8     3420.14     3409.98     46.76 o 
 -11   3   8      413.70      396.18     19.26 o 
 -10   3   8       53.38       66.87      9.84 o 
  -9   3   8      778.97      760.31     14.36 o 
  -8   3   8      275.18      270.72     14.84 o 
  -7   3   8       20.75       13.38      3.80 o 
  -6   3   8     3146.47     3177.35     47.31 o 
  -5   3   8     1974.99     2056.33     32.51 o 
  -4   3   8      648.64      592.98     20.95 o 
  -3   3   8      636.48      700.14     19.37 o 
  -2   3   8      895.35      966.69     23.89 o 
  -1   3   8      973.27      975.37     29.19 o 
   0   3   8      617.57      547.61     17.82 o 
   1   3   8      115.72      125.40      7.86 o 
   2   3   8       25.00       28.57      5.84 o 
   3   3   8      346.32      355.90     15.85 o 
   4   3   8     1662.97     1733.11     25.78 o 
   5   3   8       38.95       35.13      8.04 o 
   6   3   8     1046.88     1006.22     41.11 o 
   7   3   8     1155.42     1156.33     50.96 o 
   8   3   8      527.44      546.40     29.61 o 
   9   3   8      263.24      304.61     29.07 o 
  10   3   8       42.38       43.28     13.74 o 
 -18   4   8       10.08        6.69      5.77 o 
 -17   4   8      492.00      498.83     31.27 o 
 -16   4   8      553.01      557.92     25.39 o 
 -15   4   8      299.98      290.04     12.21 o 
 -14   4   8      235.73      218.45     10.94 o 
 -13   4   8       36.38       42.48      9.43 o 
 -12   4   8      109.03      105.33      9.28 o 
 -11   4   8       65.44       71.37      6.79 o 
 -10   4   8       78.54       67.95      5.94 o 
  -9   4   8      120.67      108.85      5.86 o 
  -8   4   8     1282.06     1187.04     22.57 o 
  -7   4   8      115.37       99.66      7.88 o 
  -6   4   8      123.76      121.02      9.64 o 
  -5   4   8      629.81      639.78     24.62 o 
  -4   4   8      191.18      166.09     12.90 o 
  -3   4   8     1089.75     1130.79     31.20 o 
  -2   4   8        2.35        4.08      1.30 o 
  -1   4   8      928.67      909.60     27.63 o 
   0   4   8      532.90      516.33     16.52 o 
   1   4   8     1013.94     1051.09     18.96 o 
   2   4   8     1012.55     1071.69     17.55 o 
   3   4   8        0.57        3.82      2.75 o 
   4   4   8       87.18       90.53      7.52 o 
   5   4   8      345.36      341.85     12.49 o 
   6   4   8      145.84      118.14      8.38 o 
   7   4   8       66.30       69.74     22.34 o 
   8   4   8        9.25       13.51     11.27 o 
   9   4   8        7.00       13.75      6.87 o 
  10   4   8      197.63      215.30     63.45 o 
 -17   5   8        5.20        6.65     10.43 o 
 -16   5   8        0.49        1.87      4.88 o 
 -15   5   8        1.80        3.21      3.46 o 
 -14   5   8       10.49        8.66      3.15 o 
 -13   5   8      206.38      198.51      9.17 o 
 -12   5   8     1503.37     1407.51     49.57 o 
 -11   5   8       17.44       17.75      5.09 o 
 -10   5   8       30.17       35.53      7.43 o 
  -9   5   8        8.24        7.49      2.41 o 
  -8   5   8        0.01        1.76      1.44 o 
  -7   5   8       11.01       11.80      4.54 o 
  -6   5   8      348.74      352.69     17.30 o 
  -5   5   8      939.08      961.64     21.23 o 
  -4   5   8     1052.30     1107.23     23.08 o 
  -3   5   8        1.68        1.47      1.07 o 
  -2   5   8      568.07      555.87     17.18 o 
  -1   5   8        0.01        2.17      1.05 o 
   0   5   8       93.05       82.98      5.06 o 
   1   5   8      151.20      141.76      9.76 o 
   2   5   8      404.74      389.55     18.76 o 
   3   5   8       10.66       11.99      3.54 o 
   4   5   8        0.17        1.84      2.74 o 
   5   5   8      477.13      469.49     25.98 o 
   6   5   8      109.81       91.13     20.84 o 
   7   5   8       47.81       48.86     14.23 o 
   8   5   8        1.00        2.32      4.56 o 
   9   5   8       22.18       19.68     14.78 o 
 -17   6   8      106.74       68.19     44.65 o 
 -16   6   8      211.92      208.06     18.98 o 
 -15   6   8      266.42      278.32     23.82 o 
 -14   6   8      826.58      823.88     39.02 o 
 -13   6   8      619.65      597.55     24.01 o 
 -12   6   8       40.97       37.86      5.87 o 
 -11   6   8       69.38       53.17      6.41 o 
 -10   6   8      416.18      375.91     12.49 o 
  -9   6   8      324.88      294.27     17.38 o 
  -8   6   8      264.20      242.97     12.39 o 
  -7   6   8      672.40      543.61     70.01 o 
  -6   6   8       24.47       18.12      5.09 o 
  -5   6   8      293.64      303.34     18.38 o 
  -4   6   8      222.11      216.51     10.83 o 
  -3   6   8     1368.51     1299.29     21.67 o 
  -2   6   8      971.35      910.52     30.81 o 
  -1   6   8        1.92        7.69      2.64 o 
   0   6   8      140.56      137.36     11.97 o 
   1   6   8       95.75       94.03      7.99 o 
   2   6   8      166.67      170.50      6.32 o 
   3   6   8        3.44        5.33      3.70 o 
   4   6   8      455.25      462.56     31.35 o 
   5   6   8      862.64      806.62     40.11 o 
   6   6   8      102.24       80.64     18.46 o 
   7   6   8        4.56       10.69      7.07 o 
   8   6   8        4.28        5.22      5.85 o 
   9   6   8      296.74      322.83     33.01 o 
 -16   7   8       93.47       54.24     28.62 o 
 -15   7   8        1.82        6.81      5.45 o 
 -14   7   8      158.80      133.99     36.25 o 
 -13   7   8        4.13        4.55      5.11 o 
 -12   7   8      216.44      220.70     14.89 o 
 -11   7   8      556.79      590.57     26.81 o 
 -10   7   8        9.09       11.55      3.82 o 
  -9   7   8      420.79      369.39     16.20 o 
  -8   7   8       42.12       43.77     10.18 o 
  -7   7   8       78.10       86.16     12.13 o 
  -6   7   8      237.44      236.23     17.25 o 
  -5   7   8        1.74        4.84      2.55 o 
  -4   7   8      192.30      181.49     10.87 o 
  -3   7   8     4019.21     3950.18     86.79 o 
  -2   7   8     2528.36     2083.60    261.76 o 
  -1   7   8      392.78      386.23     19.23 o 
   0   7   8     2623.29     2587.52     57.14 o 
   1   7   8     2897.84     3061.41     67.51 o 
   2   7   8      280.22      285.93     20.63 o 
   3   7   8      302.41      305.96     12.10 o 
   4   7   8      475.85      484.56     28.22 o 
   5   7   8      317.05      334.35     35.63 o 
   6   7   8        1.84        7.84      5.06 o 
   7   7   8       48.83       40.26     21.59 o 
   8   7   8       24.19        8.96      8.84 o 
 -15   8   8      108.21       93.75     12.97 o 
 -14   8   8        4.39        6.47      4.97 o 
 -13   8   8      247.04      250.60     20.43 o 
 -12   8   8        0.01        4.57      5.72 o 
 -11   8   8      403.94      451.35     30.62 o 
 -10   8   8      169.39      164.70     13.68 o 
  -9   8   8       25.71       24.84      7.95 o 
  -8   8   8      133.18      137.83     14.69 o 
  -7   8   8       43.32       60.90     15.30 o 
  -6   8   8       66.52       74.07      9.96 o 
  -5   8   8      460.43      449.98     24.47 o 
  -4   8   8      242.53      251.46     18.76 o 
  -3   8   8     1264.73     1257.35     49.99 o 
  -2   8   8       11.83       10.24      3.73 o 
  -1   8   8        4.34        9.05      4.39 o 
   0   8   8      232.76      207.62     15.58 o 
   1   8   8       11.00       10.24      4.86 o 
   2   8   8      341.40      333.41     15.46 o 
   3   8   8      531.82      517.68     21.48 o 
   4   8   8       37.19       25.17     10.26 o 
   5   8   8      342.19      352.38     23.22 o 
   6   8   8      262.16      269.85     24.63 o 
   7   8   8       25.78       21.90     11.45 o 
 -14   9   8       73.89       73.41     22.62 o 
 -13   9   8        4.20        6.49      4.99 o 
 -12   9   8       31.28       34.79     11.97 o 
 -11   9   8      175.29      195.64     15.74 o 
 -10   9   8       58.88       61.58     18.36 o 
  -9   9   8       74.17       70.09     19.17 o 
  -8   9   8        5.17        7.71      4.53 o 
  -7   9   8      650.43      678.38     35.99 o 
  -6   9   8      611.95      592.53     25.43 o 
  -5   9   8      620.07      592.74     21.47 o 
  -4   9   8      760.31      787.63     33.13 o 
  -3   9   8       19.05       24.86      7.32 o 
  -2   9   8       18.85       27.93     10.18 o 
  -1   9   8      296.11      302.74     15.53 o 
   0   9   8      138.06      120.48     27.06 o 
   1   9   8        6.46        5.70      4.67 o 
   2   9   8       85.36       85.76     22.45 o 
   3   9   8       69.79       58.23     18.29 o 
   4   9   8       76.59       59.09     18.62 o 
   5   9   8       34.55       26.18      8.71 o 
   6   9   8        0.38        5.19     10.03 o 
 -12  10   8       22.24       21.35     11.44 o 
 -11  10   8       17.47       19.45      9.19 o 
 -10  10   8       35.93       34.79     12.24 o 
  -9  10   8       30.74       22.73     10.63 o 
  -8  10   8      226.73      243.28     22.42 o 
  -7  10   8      349.95      376.02     20.79 o 
  -6  10   8      208.31      210.03     11.90 o 
  -5  10   8       25.40       18.07      6.54 o 
  -4  10   8       76.86       70.14     19.97 o 
  -3  10   8       11.91       11.09      5.21 o 
  -2  10   8      746.98      787.99     50.41 o 
  -1  10   8      168.09      173.46     16.03 o 
   0  10   8       23.14       18.72      7.65 o 
   1  10   8        0.96        3.12      4.20 o 
   2  10   8        3.02        4.78      4.86 o 
   3  10   8      126.36      153.34     15.84 o 
   4  10   8       79.20       61.81     22.76 o 
  -9  11   8        0.56        2.96      5.06 o 
  -8  11   8       74.54       59.78     26.75 o 
  -7  11   8       73.09       74.95     28.05 o 
  -6  11   8        7.61        9.99      7.37 o 
  -5  11   8       43.38       42.07     17.96 o 
  -4  11   8       22.06       14.27      6.66 o 
  -3  11   8       30.91       23.85      9.44 o 
  -2  11   8      149.06      114.73     33.34 o 
  -1  11   8       45.16       36.15     14.11 o 
   0  11   8      186.21      167.64     21.45 o 
   1  11   8       68.71       54.82     21.19 o 
   2  11   8       11.51       10.26      9.00 o 
 -19   1   9        5.04        3.18      4.93 o 
 -18   1   9      158.14      173.91     17.07 o 
 -17   1   9      512.50      366.36     75.21 o 
 -16   1   9      691.49      716.32     34.80 o 
 -15   1   9      824.31      868.64     33.42 o 
 -14   1   9     1065.57     1007.25     34.89 o 
 -13   1   9      311.92      302.20     18.87 o 
 -12   1   9       98.81       90.39     10.95 o 
 -11   1   9     4992.50     4906.77     82.28 o 
 -10   1   9     3890.05     3925.31     61.40 o 
  -9   1   9      134.85      155.79     11.69 o 
  -8   1   9       36.90       40.10      5.08 o 
  -7   1   9      833.07      778.89     22.40 o 
  -6   1   9      376.04      412.69     11.51 o 
  -5   1   9      286.36      263.07     10.67 o 
  -4   1   9     1602.55     1567.07     19.13 o 
  -3   1   9       20.24       16.37      4.01 o 
  -2   1   9       76.65       73.37      4.38 o 
  -1   1   9      172.75      153.38      9.05 o 
   0   1   9     1303.68     1315.85     28.89 o 
   1   1   9      621.25      614.88     21.64 o 
   2   1   9        6.47        5.36      3.14 o 
   3   1   9      567.53      602.20     20.52 o 
   4   1   9      333.51      374.72     12.33 o 
   5   1   9       54.52       67.78      7.05 o 
   6   1   9      154.20      127.91     22.91 o 
   7   1   9      202.41      204.10     16.18 o 
   8   1   9      856.48      894.03     46.11 o 
   9   1   9      276.80      254.46     15.02 o 
  10   1   9      145.81      132.79     29.88 o 
 -19   2   9      376.39      402.39     29.47 o 
 -18   2   9       11.95        6.26      5.58 o 
 -17   2   9        3.15        2.72      2.57 o 
 -16   2   9       85.94       69.23     16.81 o 
 -15   2   9       50.76       57.97     11.18 o 
 -14   2   9      329.71      350.35     16.01 o 
 -13   2   9       13.30       17.83      4.38 o 
 -12   2   9      435.40      430.75     19.11 o 
 -11   2   9     2169.65     2139.35     54.04 o 
 -10   2   9       41.79       44.22      6.56 o 
  -9   2   9      734.82      741.27     31.33 o 
  -8   2   9     1983.65     1948.46     29.82 o 
  -7   2   9      183.43      140.94      8.99 o 
  -6   2   9       67.32       58.41      2.63 o 
  -5   2   9      733.23      704.39     19.09 o 
  -4   2   9      283.70      286.18     12.33 o 
  -3   2   9      153.53      127.24      5.68 o 
  -2   2   9      369.11      337.45     10.10 o 
  -1   2   9     3255.45     3298.26     44.89 o 
   0   2   9     4042.16     4222.43     57.39 o 
   1   2   9      146.63      142.61      8.10 o 
   2   2   9      116.39      126.62      6.91 o 
   3   2   9      141.03      141.54     13.38 o 
   4   2   9     1367.01     1486.26     34.61 o 
   5   2   9      421.69      454.87     20.98 o 
   6   2   9        9.65       10.55      4.47 o 
   7   2   9       15.54       16.21      5.88 o 
   8   2   9       33.24       27.60      7.89 o 
   9   2   9        9.34        7.13      6.00 o 
  10   2   9       26.37       23.50     12.52 o 
 -18   3   9       15.05       10.24      5.88 o 
 -17   3   9       13.92       12.70      5.29 o 
 -16   3   9        4.37        3.23      3.84 o 
 -15   3   9      279.56      292.22     12.01 o 
 -14   3   9      145.89      132.35     10.68 o 
 -13   3   9      178.13      196.12      9.10 o 
 -12   3   9      281.27      277.95     17.37 o 
 -11   3   9      572.17      539.32     18.50 o 
 -10   3   9       36.85       41.17      5.83 o 
  -9   3   9       20.74       20.44      4.22 o 
  -8   3   9       39.04       47.17     11.22 o 
  -7   3   9     1044.36     1062.35     38.28 o 
  -6   3   9       50.24       83.01     11.78 o 
  -5   3   9        1.16        1.53      3.82 o 
  -4   3   9      980.82      989.51     36.52 o 
  -3   3   9      101.37      106.33      4.31 o 
  -2   3   9      400.49      419.34     13.46 o 
  -1   3   9      233.90      218.59     10.99 o 
   0   3   9      862.07      882.75     22.85 o 
   1   3   9      156.95      140.00      6.80 o 
   2   3   9        5.04       11.30      3.06 o 
   3   3   9       21.37       29.03      5.67 o 
   4   3   9      139.12      120.78      8.65 o 
   5   3   9        1.98        2.49      1.68 o 
   6   3   9       36.54       33.58     10.32 o 
   7   3   9      125.04      113.79     33.62 o 
   8   3   9        3.76        8.94      7.37 o 
   9   3   9      165.69      181.31     22.18 o 
 -18   4   9      144.91      142.45     33.98 o 
 -17   4   9      571.36      526.00     34.57 o 
 -16   4   9       31.07       24.59      7.72 o 
 -15   4   9        5.71        4.63      3.92 o 
 -14   4   9       18.21       24.15      6.55 o 
 -13   4   9     1018.47     1108.10     36.26 o 
 -12   4   9      514.41      505.00     24.20 o 
 -11   4   9        0.51        3.51      2.68 o 
 -10   4   9        0.08        2.42      2.19 o 
  -9   4   9       58.55       54.67      7.43 o 
  -8   4   9      839.36      783.73     19.12 o 
  -7   4   9      275.55      280.12     16.88 o 
  -6   4   9     1054.18     1065.76     23.66 o 
  -5   4   9        8.86       17.73      5.62 o 
  -4   4   9      429.95      441.38     18.05 o 
  -3   4   9      520.48      527.63     16.06 o 
  -2   4   9     2038.17     2025.83     38.40 o 
  -1   4   9     2630.82     2589.80     32.29 o 
   0   4   9      377.82      373.04     11.93 o 
   1   4   9      234.90      216.29     13.74 o 
   2   4   9       88.07       89.84      7.20 o 
   3   4   9        1.16        2.85      3.06 o 
   4   4   9       33.07       37.42      8.28 o 
   5   4   9      354.15      370.45     17.57 o 
   6   4   9      543.37      539.39     31.85 o 
   7   4   9       99.96      100.46     42.83 o 
   8   4   9       26.49       25.06     13.34 o 
   9   4   9        1.73        4.57      6.15 o 
 -17   5   9      215.72      203.17     30.35 o 
 -16   5   9       43.23       41.02     14.11 o 
 -15   5   9        2.26        3.71      4.49 o 
 -14   5   9      405.93      371.24     23.57 o 
 -13   5   9      466.47      388.08     26.58 o 
 -12   5   9        7.20       12.17      3.50 o 
 -11   5   9      254.78      246.21     15.14 o 
 -10   5   9      916.44      859.94     21.02 o 
  -9   5   9      237.94      210.19     16.67 o 
  -8   5   9        7.94        6.75      5.07 o 
  -7   5   9      166.35      173.96     13.76 o 
  -6   5   9      741.95      750.71     25.75 o 
  -5   5   9     1159.45     1154.54     23.73 o 
  -4   5   9      178.17      183.44     14.82 o 
  -3   5   9      710.58      748.66     18.14 o 
  -2   5   9     1077.16     1083.57     15.91 o 
  -1   5   9      778.40      731.69     23.63 o 
   0   5   9       53.70       49.15      6.83 o 
   1   5   9     1388.51     1430.10     25.06 o 
   2   5   9     1537.29     1626.03     34.14 o 
   3   5   9        1.15        3.48      2.43 o 
   4   5   9      267.67      268.76     14.02 o 
   5   5   9      171.14      172.03     23.47 o 
   6   5   9      244.65      289.28     49.29 o 
   7   5   9       53.13       58.58     18.91 o 
   8   5   9        8.02        9.15      9.15 o 
 -17   6   9        0.58        6.23      9.96 o 
 -16   6   9      130.10      124.12     15.31 o 
 -15   6   9      473.06      450.62     29.83 o 
 -14   6   9       18.53       16.23      6.07 o 
 -13   6   9       14.09       13.63      6.12 o 
 -12   6   9       80.09       85.51     17.20 o 
 -11   6   9        6.23        9.14      4.11 o 
 -10   6   9       96.72      103.89     18.91 o 
  -9   6   9      200.74      205.42     12.26 o 
  -8   6   9       98.42      100.71     20.26 o 
  -7   6   9      497.58      475.38     23.59 o 
  -6   6   9      784.58      842.87     29.99 o 
  -5   6   9      177.22      155.97     17.72 o 
  -4   6   9      334.77      322.69     21.06 o 
  -3   6   9       46.22       38.83      5.08 o 
  -2   6   9      869.70      845.89     23.48 o 
  -1   6   9      189.02      189.13      8.25 o 
   0   6   9       12.19       14.72      4.02 o 
   1   6   9       26.53       23.60      7.12 o 
   2   6   9        8.31        9.20      3.13 o 
   3   6   9        6.65        6.20      3.35 o 
   4   6   9       86.43       78.44     11.01 o 
   5   6   9       27.79       23.88      8.03 o 
   6   6   9      195.05      204.01     17.17 o 
   7   6   9      423.02      427.23     30.86 o 
   8   6   9      279.53      298.00     34.29 o 
 -16   7   9       37.19       25.23     11.49 o 
 -15   7   9      222.51      240.84     13.49 o 
 -14   7   9      102.86       74.53     29.42 o 
 -13   7   9       17.50       23.00      8.99 o 
 -12   7   9       11.07       11.09      4.77 o 
 -11   7   9        2.94        4.87      3.48 o 
 -10   7   9      269.97      242.35     14.12 o 
  -9   7   9      294.75      299.76     15.48 o 
  -8   7   9        7.55       10.82      3.77 o 
  -7   7   9       44.38       45.89     12.81 o 
  -6   7   9       29.18       43.26     11.45 o 
  -5   7   9      221.63      228.43     14.06 o 
  -4   7   9      603.63      596.95     28.80 o 
  -3   7   9      151.83      137.30      8.95 o 
  -2   7   9       45.71       40.13      7.44 o 
  -1   7   9      288.97      281.26     12.46 o 
   0   7   9      236.40      210.27      8.12 o 
   1   7   9      101.76       91.18     10.41 o 
   2   7   9      141.88      156.57      9.72 o 
   3   7   9        6.51        7.59      4.28 o 
   4   7   9      428.14      413.72     28.36 o 
   5   7   9       18.60       22.48      7.74 o 
   6   7   9      162.96      152.47     33.50 o 
   7   7   9       11.65       12.56      9.12 o 
 -15   8   9      270.34      242.18     34.06 o 
 -14   8   9      518.48      553.22     32.01 o 
 -13   8   9      258.21      252.39     27.59 o 
 -12   8   9       16.86       14.40      5.85 o 
 -11   8   9      120.81      123.75     12.21 o 
 -10   8   9        8.40        7.41      6.18 o 
  -9   8   9      208.13      219.26     13.64 o 
  -8   8   9       61.29       52.44     12.57 o 
  -7   8   9       92.63       89.55     23.46 o 
  -6   8   9     1556.18     1652.53     39.86 o 
  -5   8   9      432.05      454.42     33.42 o 
  -4   8   9      153.76      142.49     12.76 o 
  -3   8   9       19.69       18.14      5.70 o 
  -2   8   9        0.67        4.00      3.63 o 
  -1   8   9      288.17      303.03     15.94 o 
   0   8   9       98.54      102.09     17.07 o 
   1   8   9       42.39       37.97     10.63 o 
   2   8   9       40.28       33.54     10.36 o 
   3   8   9       69.29       56.59     15.69 o 
   4   8   9        7.32       10.96      5.15 o 
   5   8   9      325.93      280.86     24.45 o 
   6   8   9      281.45      283.07     80.66 o 
 -13   9   9        5.05        6.02      4.76 o 
 -12   9   9        5.57        9.36      5.77 o 
 -11   9   9        9.86        9.00      7.25 o 
 -10   9   9      240.13      244.99     18.84 o 
  -9   9   9      101.17       98.87     11.98 o 
  -8   9   9        1.42        3.74      3.81 o 
  -7   9   9       10.75       11.58      4.17 o 
  -6   9   9       65.43       64.32     18.00 o 
  -5   9   9      469.67      472.12     27.67 o 
  -4   9   9        1.09        5.70      5.40 o 
  -3   9   9      198.70      205.25     15.52 o 
  -2   9   9      408.30      409.10     28.36 o 
  -1   9   9      212.93      224.79     48.17 o 
   0   9   9      336.78      309.08     27.36 o 
   1   9   9      172.71      140.42     16.09 o 
   2   9   9      130.34      118.80     24.52 o 
   3   9   9      230.99      232.78     15.93 o 
   4   9   9       24.48       20.52     10.47 o 
 -12  10   9        1.03        5.64      5.07 o 
 -11  10   9       19.83       13.52      7.77 o 
 -10  10   9      176.88      192.31     17.44 o 
  -9  10   9      276.23      296.85     17.33 o 
  -8  10   9       22.99       17.55      7.77 o 
  -7  10   9      492.85      509.44     38.55 o 
  -6  10   9      151.91      151.18     14.87 o 
  -5  10   9        6.96        6.11      4.64 o 
  -4  10   9       36.68       28.32     10.89 o 
  -3  10   9        7.75       14.21      7.01 o 
  -2  10   9       37.86       31.46     12.60 o 
  -1  10   9       34.69       26.35      9.11 o 
   0  10   9       52.50       40.38     15.96 o 
   1  10   9       17.26       14.53      7.56 o 
   2  10   9      191.55      231.36     21.06 o 
   3  10   9       41.93       33.48     13.28 o 
  -9  11   9       17.79       15.03      7.58 o 
  -8  11   9       73.73       61.68     25.74 o 
  -7  11   9       18.50       15.33      8.88 o 
  -6  11   9      196.88      184.36     28.37 o 
  -5  11   9       48.26       32.23     14.69 o 
  -4  11   9      207.98      210.52     17.90 o 
  -3  11   9      127.31      139.36     16.52 o 
  -2  11   9       23.33       19.92      7.42 o 
  -1  11   9       10.02       12.34      4.72 o 
   0  11   9       92.51       76.68     33.87 o 
 -19   0  10      457.79      485.85     48.83 o 
 -18   0  10      666.11      754.22     60.56 o 
 -17   0  10       97.91       66.51     26.98 o 
 -16   0  10      168.71      136.52     36.55 o 
 -15   0  10       81.04       86.18     24.10 o 
 -14   0  10       21.59       27.35      9.35 o 
 -13   0  10      566.17      617.76     37.10 o 
 -12   0  10     2276.81     2300.54     71.53 o 
 -11   0  10     2376.78     2439.72     69.53 o 
 -10   0  10     6016.81     6194.37     61.50 o 
  -9   0  10     3728.15     3616.52    186.49 o 
  -8   0  10      352.36      316.85     21.40 o 
  -7   0  10     2765.69     2695.12     57.40 o 
  -6   0  10     1595.37     1461.71     28.24 o 
  -5   0  10      211.46      180.90     12.90 o 
  -4   0  10      699.92      628.47     26.33 o 
  -3   0  10      306.93      315.78     17.46 o 
  -2   0  10     1310.57     1298.60     30.07 o 
  -1   0  10      100.74       90.02     11.55 o 
   0   0  10     3465.55     3512.05     88.62 o 
   1   0  10     2285.36     2337.30     55.03 o 
   2   0  10      355.14      363.86     24.54 o 
   3   0  10      919.85      958.01     30.31 o 
   4   0  10       39.64       76.78     12.30 o 
   5   0  10       13.99       22.92     11.21 o 
   6   0  10       52.49       64.92     24.04 o 
   7   0  10      293.95      303.80     18.88 o 
   8   0  10      187.54      241.24     28.27 o 
   9   0  10       10.81        7.67     13.04 o 
 -19   1  10      150.36      149.07     27.48 o 
 -18   1  10      185.56      169.39     14.68 o 
 -17   1  10        0.09        2.73      3.37 o 
 -16   1  10      101.27      107.30     10.80 o 
 -15   1  10      666.70      657.72     26.19 o 
 -14   1  10      676.09      699.67     18.72 o 
 -13   1  10      308.04      274.51     16.83 o 
 -12   1  10      667.99      679.85     28.81 o 
 -11   1  10      110.86      110.99      9.10 o 
 -10   1  10       48.88       56.15      9.24 o 
  -9   1  10      223.30      218.10     11.37 o 
  -8   1  10      628.13      638.05     19.14 o 
  -7   1  10       69.32       72.71      5.33 o 
  -6   1  10       31.25       37.52      3.18 o 
  -5   1  10     1410.22     1437.28     21.38 o 
  -4   1  10      292.08      299.88     11.50 o 
  -3   1  10     3102.24     3098.91     40.13 o 
  -2   1  10       32.98       39.46      7.21 o 
  -1   1  10      746.47      784.57     17.16 o 
   0   1  10      371.32      357.91     13.95 o 
   1   1  10      366.16      343.27     16.36 o 
   2   1  10       30.87       27.33      5.96 o 
   3   1  10        1.31        5.64      2.93 o 
   4   1  10      246.48      261.69      8.23 o 
   5   1  10      158.18      177.92     14.97 o 
   6   1  10      109.52      111.73     17.83 o 
   7   1  10       47.64       44.48     15.94 o 
   8   1  10       74.21       77.78     12.82 o 
   9   1  10       40.35       33.43     13.67 o 
 -19   2  10        8.58        5.18      9.94 o 
 -18   2  10       48.15       29.01     13.71 o 
 -17   2  10        0.60        2.91      3.25 o 
 -16   2  10      515.49      556.49     24.94 o 
 -15   2  10      534.59      539.26     20.70 o 
 -14   2  10      164.84      161.79     11.72 o 
 -13   2  10       32.79       29.38      7.15 o 
 -12   2  10        9.94       12.48      3.37 o 
 -11   2  10     1185.16     1177.32     24.11 o 
 -10   2  10       19.95       20.97      4.30 o 
  -9   2  10       98.51       98.25      5.48 o 
  -8   2  10      813.86      822.00     13.31 o 
  -7   2  10      417.10      277.19     74.57 o 
  -6   2  10      382.59      368.58     12.14 o 
  -5   2  10      219.14      213.50     11.06 o 
  -4   2  10     1643.69     1673.25     23.96 o 
  -3   2  10        4.38        7.05      2.29 o 
  -2   2  10     1380.48     1331.80     19.73 o 
  -1   2  10      225.78      217.52     11.35 o 
   0   2  10     2404.38     2448.84     35.06 o 
   1   2  10      436.22      433.99     15.19 o 
   2   2  10      306.72      305.53     15.77 o 
   3   2  10      651.16      655.44     25.38 o 
   4   2  10       74.52       97.25      7.23 o 
   5   2  10       48.21       50.08     12.94 o 
   6   2  10       25.90       33.58     10.15 o 
   7   2  10       13.01        8.95      4.44 o 
   8   2  10        5.49       12.78      5.49 o 
   9   2  10       39.43       35.66     19.50 o 
 -18   3  10        0.14        3.96      4.51 o 
 -17   3  10        0.15        2.64      3.90 o 
 -16   3  10       41.35       34.50     11.93 o 
 -15   3  10      162.85      157.56      9.81 o 
 -14   3  10       32.76       38.22      8.83 o 
 -13   3  10        8.27        4.68      2.77 o 
 -12   3  10        3.18        4.04      2.43 o 
 -11   3  10      509.15      468.12     20.77 o 
 -10   3  10     1060.88     1047.01     21.65 o 
  -9   3  10     3473.19     3404.58     52.15 o 
  -8   3  10      439.62      405.24     16.86 o 
  -7   3  10      217.53      171.21     10.19 o 
  -6   3  10      113.72      120.22     10.26 o 
  -5   3  10       61.19       77.04     17.84 o 
  -4   3  10       55.11       63.30     13.71 o 
  -3   3  10        2.11        3.11      1.68 o 
  -2   3  10      383.77      371.02     12.76 o 
  -1   3  10     1161.88     1085.65     37.61 o 
   0   3  10      742.46      716.36     23.98 o 
   1   3  10       28.78       33.42      6.75 o 
   2   3  10      769.87      773.10     29.19 o 
   3   3  10       93.29       92.84      7.57 o 
   4   3  10       53.76       62.14     12.58 o 
   5   3  10      164.04      192.15     12.13 o 
   6   3  10      119.40      103.48     14.06 o 
   7   3  10       25.88       13.20      5.33 o 
   8   3  10        2.42        4.69      3.61 o 
 -18   4  10       44.46       30.21     22.25 o 
 -17   4  10      170.54      153.07     11.94 o 
 -16   4  10      254.81      241.54     15.91 o 
 -15   4  10       12.31       12.61      4.48 o 
 -14   4  10      695.19      699.54     30.86 o 
 -13   4  10      917.64      988.02     40.76 o 
 -12   4  10      899.84      942.81     29.98 o 
 -11   4  10        9.58       12.00      4.16 o 
 -10   4  10       20.40       16.14      4.88 o 
  -9   4  10      104.05       85.19     20.29 o 
  -8   4  10      956.99     1027.90     24.88 o 
  -7   4  10       26.66       44.16     10.05 o 
  -6   4  10        8.67       11.75      4.15 o 
  -5   4  10      887.81      919.88     23.51 o 
  -4   4  10      542.66      587.72     22.19 o 
  -3   4  10       12.60       13.54      3.40 o 
  -2   4  10       12.89       13.09      3.70 o 
  -1   4  10      663.85      638.05     20.42 o 
   0   4  10        6.06        9.73      3.13 o 
   1   4  10      557.01      564.55     25.86 o 
   2   4  10      229.31      216.62      7.93 o 
   3   4  10       16.31        8.86      3.12 o 
   4   4  10      129.69      119.71     13.14 o 
   5   4  10      289.12      304.84     13.90 o 
   6   4  10      698.35      708.12     47.14 o 
   7   4  10       11.61       12.24      7.24 o 
   8   4  10       94.30      101.17     15.97 o 
 -17   5  10       70.94       68.71     10.07 o 
 -16   5  10        2.92        3.83      5.07 o 
 -15   5  10       25.59       24.62      7.20 o 
 -14   5  10       90.85       82.73     21.16 o 
 -13   5  10       11.01       10.94      4.54 o 
 -12   5  10      364.11      306.57     22.50 o 
 -11   5  10        0.08        2.10      5.20 o 
 -10   5  10      250.67      248.16     19.87 o 
  -9   5  10       37.08       37.79      8.22 o 
  -8   5  10      333.70      343.65     22.42 o 
  -7   5  10      516.21      527.06     23.29 o 
  -6   5  10      313.57      356.66     22.42 o 
  -5   5  10      175.75      159.49     15.79 o 
  -4   5  10        1.62        2.97      3.64 o 
  -3   5  10       34.48       39.90     10.03 o 
  -2   5  10       44.01       43.89      4.80 o 
  -1   5  10       49.08       47.83      6.30 o 
   0   5  10        3.93        6.59      2.92 o 
   1   5  10      342.73      336.97     21.17 o 
   2   5  10       12.69       11.69      3.80 o 
   3   5  10       33.40       24.37      6.37 o 
   4   5  10       45.38       43.99     10.51 o 
   5   5  10      134.87      142.22     24.97 o 
   6   5  10      127.88      139.16     25.38 o 
   7   5  10        0.74        2.60      6.45 o 
 -17   6  10      201.25      193.69     24.35 o 
 -16   6  10        0.09        3.42      4.73 o 
 -15   6  10      367.90      339.25     23.61 o 
 -14   6  10       21.98       23.05      8.00 o 
 -13   6  10      221.25      235.02     12.04 o 
 -12   6  10      862.57      899.35     37.08 o 
 -11   6  10        0.32        4.49      4.46 o 
 -10   6  10        0.47        2.18      5.16 o 
  -9   6  10      593.53      581.73     29.79 o 
  -8   6  10      130.33      136.23     15.93 o 
  -7   6  10      413.01      401.30     23.79 o 
  -6   6  10       80.52       81.56     16.88 o 
  -5   6  10     1654.36     1784.68     35.30 o 
  -4   6  10      164.81      177.41     15.03 o 
  -3   6  10       13.93       15.31      5.47 o 
  -2   6  10       14.32       16.36      4.72 o 
  -1   6  10       73.66       65.76      8.92 o 
   0   6  10      216.91      236.74      8.15 o 
   1   6  10      185.96      190.16      7.72 o 
   2   6  10       30.83       23.56      8.03 o 
   3   6  10      220.05      185.13     13.31 o 
   4   6  10      315.98      288.61     18.01 o 
   5   6  10      137.18      131.19     18.15 o 
   6   6  10      606.93      597.93     43.63 o 
   7   6  10      321.61      341.63     31.42 o 
 -16   7  10      339.03      343.26     30.02 o 
 -15   7  10      190.78      200.45     18.80 o 
 -14   7  10      146.73      170.61     22.27 o 
 -13   7  10      258.06      246.93     15.39 o 
 -12   7  10        7.06        6.34      3.68 o 
 -11   7  10        5.60       10.75      4.70 o 
 -10   7  10       54.66       52.10     12.31 o 
  -9   7  10      225.44      236.33     14.25 o 
  -8   7  10       61.00       52.00     13.27 o 
  -7   7  10       85.68       94.59     20.47 o 
  -6   7  10      315.31      328.32     17.10 o 
  -5   7  10     1045.36     1037.97     46.47 o 
  -4   7  10     1847.17     1914.83     37.70 o 
  -3   7  10      144.90      141.15     11.53 o 
  -2   7  10       13.43       14.35      4.84 o 
  -1   7  10      146.22      148.56     10.07 o 
   0   7  10      138.65      141.86     30.65 o 
   1   7  10        3.63        4.67      6.25 o 
   2   7  10      243.81      245.58     29.18 o 
   3   7  10      442.63      419.72     33.74 o 
   4   7  10      407.87      376.93     27.15 o 
   5   7  10      611.28      650.43     51.34 o 
   6   7  10       50.25       40.95     16.86 o 
 -15   8  10       15.82       17.41      7.98 o 
 -14   8  10      212.35      210.15     24.83 o 
 -13   8  10        1.08        5.17      4.08 o 
 -12   8  10       65.91       64.71     19.73 o 
 -11   8  10        4.17        5.04      4.07 o 
 -10   8  10      165.41      159.67     15.24 o 
  -9   8  10      106.79      120.09     24.47 o 
  -8   8  10      131.11      144.13     20.40 o 
  -7   8  10        5.06        6.23      4.26 o 
  -6   8  10      315.50      294.72     15.42 o 
  -5   8  10       93.35       79.24     18.07 o 
  -4   8  10      170.14      175.46     11.29 o 
  -3   8  10      213.65      171.81     13.95 o 
  -2   8  10        2.89        4.70      4.66 o 
  -1   8  10        0.32        2.06      4.09 o 
   0   8  10       25.78       27.37      9.76 o 
   1   8  10       32.37       31.01     10.48 o 
   2   8  10       17.49       15.70      6.45 o 
   3   8  10        0.28        3.00      2.99 o 
   4   8  10      107.06      102.41     34.06 o 
   5   8  10       99.85       69.94     28.02 o 
 -13   9  10      293.09      274.53     27.52 o 
 -12   9  10       25.29       17.77      7.00 o 
 -11   9  10       14.42       16.40      7.70 o 
 -10   9  10      173.60      182.90     16.14 o 
  -9   9  10      324.29      310.03     13.93 o 
  -8   9  10        3.85        6.77      4.47 o 
  -7   9  10      210.09      212.47     12.59 o 
  -6   9  10      137.25      136.57     14.10 o 
  -5   9  10       13.74       15.12      5.22 o 
  -4   9  10       17.04       14.71      5.79 o 
  -3   9  10      273.91      288.94     25.92 o 
  -2   9  10      233.80      215.41     16.42 o 
  -1   9  10       20.09       20.29      7.70 o 
   0   9  10       17.71       18.10      7.00 o 
   1   9  10        9.38        8.33      5.39 o 
   2   9  10       31.87       28.59     13.35 o 
   3   9  10      173.47      186.66     28.64 o 
 -11  10  10      106.57       80.20     28.81 o 
 -10  10  10        0.02        4.51      7.52 o 
  -9  10  10      240.54      252.21     19.97 o 
  -8  10  10      290.77      292.47     17.95 o 
  -7  10  10       52.13       43.69     17.31 o 
  -6  10  10       20.15       17.93      9.36 o 
  -5  10  10      159.04      149.62     21.47 o 
  -4  10  10      365.00      379.91     28.36 o 
  -3  10  10       36.26       26.71     10.86 o 
  -2  10  10       12.92       11.88      5.02 o 
  -1  10  10        2.76        5.43      5.97 o 
   0  10  10       65.51       46.23     18.94 o 
   1  10  10      321.35      323.47     27.73 o 
  -7  11  10       36.49       23.20     13.34 o 
  -6  11  10        4.02        3.16      6.87 o 
  -5  11  10        1.51        5.69      5.56 o 
  -4  11  10        3.72        5.90      4.61 o 
  -3  11  10       12.48       10.39      5.88 o 
  -2  11  10       37.19       34.09     19.61 o 
 -19   1  11       94.68       67.25     36.34 o 
 -18   1  11      266.78      246.61     10.73 o 
 -17   1  11      104.24      107.93     13.97 o 
 -16   1  11       64.00       66.54     14.99 o 
 -15   1  11      445.76      444.73     21.76 o 
 -14   1  11      954.45      965.99     35.84 o 
 -13   1  11      724.16      699.47     28.66 o 
 -12   1  11     1538.76     1546.67     27.03 o 
 -11   1  11     2589.96     2641.19     52.93 o 
 -10   1  11      435.24      443.24     18.18 o 
  -9   1  11     1686.22     1722.32     23.11 o 
  -8   1  11       10.26       11.66      3.33 o 
  -7   1  11       37.48       36.47      4.10 o 
  -6   1  11       39.28       43.25      4.90 o 
  -5   1  11        8.09       13.34      3.00 o 
  -4   1  11       16.05       12.67      3.05 o 
  -3   1  11      204.82      202.08     12.25 o 
  -2   1  11       29.51       33.03      6.87 o 
  -1   1  11      259.94      280.25     14.24 o 
   0   1  11        0.83        3.64      2.59 o 
   1   1  11      356.49      328.35     16.97 o 
   2   1  11      514.11      490.98     21.42 o 
   3   1  11       42.82       38.65      7.95 o 
   4   1  11       98.61       88.93      8.77 o 
   5   1  11        0.36        3.34      3.61 o 
   6   1  11       28.44       16.16      5.26 o 
   7   1  11       18.51       10.76      5.09 o 
   8   1  11       17.05       10.30      4.86 o 
 -19   2  11      111.41       75.29     41.99 o 
 -18   2  11       89.01       59.94     23.11 o 
 -17   2  11      498.72      520.10     29.59 o 
 -16   2  11       78.26       82.85      9.74 o 
 -15   2  11       88.99       96.74     16.67 o 
 -14   2  11      184.84      183.05     11.79 o 
 -13   2  11      575.94      546.00     27.43 o 
 -12   2  11       32.75       34.51      7.36 o 
 -11   2  11       50.69       41.06     10.30 o 
 -10   2  11      444.04      418.83     10.26 o 
  -9   2  11      489.43      475.53     13.75 o 
  -8   2  11      337.35      333.99     16.38 o 
  -7   2  11       66.79       40.23      5.68 o 
  -6   2  11      497.28      500.18     16.36 o 
  -5   2  11      201.71      181.47      8.94 o 
  -4   2  11      551.92      539.61     16.54 o 
  -3   2  11     1011.55     1036.73     15.96 o 
  -2   2  11     1365.96     1328.02     35.69 o 
  -1   2  11      348.09      344.51     17.38 o 
   0   2  11      288.94      248.28     14.19 o 
   1   2  11      201.35      215.78      9.33 o 
   2   2  11      842.17      841.44     28.46 o 
   3   2  11      652.39      599.18     26.83 o 
   4   2  11       38.79       48.38     11.07 o 
   5   2  11        6.83        5.28      3.73 o 
   6   2  11       10.76        8.77      5.51 o 
   7   2  11       96.57       86.80     20.41 o 
   8   2  11      251.75      238.90     41.32 o 
 -18   3  11       22.74       14.71      6.92 o 
 -17   3  11       13.36       11.95      5.23 o 
 -16   3  11        3.91        1.84      4.37 o 
 -15   3  11       20.32       30.53      9.66 o 
 -14   3  11      255.85      254.80     12.07 o 
 -13   3  11       87.91       96.79      8.83 o 
 -12   3  11      489.69      463.66     25.11 o 
 -11   3  11     1389.75     1310.57     30.80 o 
 -10   3  11        8.80        6.62      2.18 o 
  -9   3  11       10.13       17.02      5.39 o 
  -8   3  11       88.46       91.84     14.88 o 
  -7   3  11      489.98      515.85     20.34 o 
  -6   3  11      360.70      377.31     17.24 o 
  -5   3  11        2.89        8.63      4.23 o 
  -4   3  11      983.32     1058.01     18.15 o 
  -3   3  11     1065.97     1094.23     22.57 o 
  -2   3  11     1320.82     1298.13     29.15 o 
  -1   3  11      105.46      123.78      8.22 o 
   0   3  11       13.43       12.18      3.69 o 
   1   3  11       47.52       52.59      9.87 o 
   2   3  11       49.84       52.99     10.07 o 
   3   3  11      104.61       79.15     14.75 o 
   4   3  11       52.22       36.69     10.05 o 
   5   3  11      128.60      164.14     11.85 o 
   6   3  11      135.18      109.74     10.28 o 
   7   3  11      284.93      288.74     24.14 o 
 -18   4  11       70.54       60.05     23.83 o 
 -17   4  11      186.28      189.41     13.65 o 
 -16   4  11      131.90      130.10     12.54 o 
 -15   4  11       18.64       11.72      4.60 o 
 -14   4  11        0.22        4.77      5.31 o 
 -13   4  11        2.54        4.11      3.40 o 
 -12   4  11      800.10      757.74     31.60 o 
 -11   4  11      750.43      710.45     31.85 o 
 -10   4  11        8.30       13.67      3.77 o 
  -9   4  11        0.06        3.60      3.50 o 
  -8   4  11       47.86       52.78     11.08 o 
  -7   4  11      108.74       97.64     20.25 o 
  -6   4  11       94.23      104.86     13.13 o 
  -5   4  11       89.69       85.41     12.52 o 
  -4   4  11       64.78       83.68     19.43 o 
  -3   4  11      314.79      311.20     17.43 o 
  -2   4  11      329.23      310.13     16.01 o 
  -1   4  11       64.44       64.70      5.75 o 
   0   4  11       19.45       22.28      5.10 o 
   1   4  11      292.04      288.98     12.56 o 
   2   4  11      692.70      733.77     26.85 o 
   3   4  11        3.89        5.19      2.69 o 
   4   4  11        3.10        3.74      3.20 o 
   5   4  11      332.92      349.78     16.69 o 
   6   4  11        1.47        4.52      4.07 o 
   7   4  11       44.94       32.77     15.47 o 
 -17   5  11      122.58       93.87     16.30 o 
 -16   5  11      259.03      268.57     12.42 o 
 -15   5  11      252.77      272.32     14.29 o 
 -14   5  11        5.22        7.85      3.87 o 
 -13   5  11      307.32      348.19     22.10 o 
 -12   5  11      566.90      605.52     30.93 o 
 -11   5  11        3.19        4.91      7.23 o 
 -10   5  11      416.84      371.40     15.55 o 
  -9   5  11      246.59      203.48     11.09 o 
  -8   5  11     1431.55     1452.14     42.07 o 
  -7   5  11     1361.10     1272.75     29.62 o 
  -6   5  11      201.91      153.19     12.92 o 
  -5   5  11      447.63      434.97     24.54 o 
  -4   5  11      234.16      193.82     16.59 o 
  -3   5  11     1200.76     1198.40     37.37 o 
  -2   5  11      337.71      330.54     19.00 o 
  -1   5  11      157.66      137.91      9.47 o 
   0   5  11      270.17      274.93     13.38 o 
   1   5  11      167.85      155.04     11.08 o 
   2   5  11       62.21       64.36      6.79 o 
   3   5  11      325.50      299.11     26.70 o 
   4   5  11       34.47       25.62     10.37 o 
   5   5  11      221.55      222.97     23.04 o 
   6   5  11     1190.97     1251.13     72.32 o 
 -16   6  11       97.10       63.86     23.25 o 
 -15   6  11      188.53      167.08     11.80 o 
 -14   6  11      192.61      193.98     12.77 o 
 -13   6  11       65.84       54.64     14.58 o 
 -12   6  11      333.75      319.56     18.57 o 
 -11   6  11       63.52       69.72     17.42 o 
 -10   6  11       14.39       15.09      5.55 o 
  -9   6  11       67.63       97.57     20.26 o 
  -8   6  11       55.86       41.59     10.88 o 
  -7   6  11      334.79      331.59     18.64 o 
  -6   6  11        3.83        4.27      4.59 o 
  -5   6  11      373.23      420.65     24.28 o 
  -4   6  11     1353.00     1312.67     48.42 o 
  -3   6  11      392.22      382.82     21.24 o 
  -2   6  11      290.36      294.96     15.20 o 
  -1   6  11       34.92       33.67      7.12 o 
   0   6  11        9.12        6.62      3.24 o 
   1   6  11       21.91       20.52      6.79 o 
   2   6  11       23.01       21.04      8.06 o 
   3   6  11       22.91       24.66      8.45 o 
   4   6  11       35.32       34.68     10.49 o 
   5   6  11      108.79      116.07     38.14 o 
   6   6  11        4.06       10.22      9.41 o 
 -15   7  11       70.10       61.66     30.50 o 
 -14   7  11        0.05        2.75      4.08 o 
 -13   7  11       92.86       78.48     21.78 o 
 -12   7  11      468.50      439.19     26.00 o 
 -11   7  11       90.26       78.20     15.60 o 
 -10   7  11       77.27       84.95     19.71 o 
  -9   7  11       49.36       45.89     11.53 o 
  -8   7  11      148.20      154.15     28.54 o 
  -7   7  11      385.41      369.53     26.43 o 
  -6   7  11      151.35      164.67     27.90 o 
  -5   7  11       94.68       84.56     20.09 o 
  -4   7  11       40.91       39.48     10.87 o 
  -3   7  11        6.05        8.84      5.21 o 
  -2   7  11      213.14      226.70     18.42 o 
  -1   7  11      103.90       99.45     20.56 o 
   0   7  11       31.01       29.27     10.62 o 
   1   7  11        0.49        2.46      4.79 o 
   2   7  11       65.20       52.87     14.98 o 
   3   7  11        0.08        1.07      3.99 o 
   4   7  11       40.78       43.91     21.51 o 
   5   7  11        5.89        4.48      7.49 o 
 -14   8  11        2.96        6.92      6.62 o 
 -13   8  11       10.34       11.14      6.74 o 
 -12   8  11       49.37       52.78     14.55 o 
 -11   8  11      502.20      551.20     30.50 o 
 -10   8  11      228.21      277.09     13.86 o 
  -9   8  11       65.95       68.50     16.86 o 
  -8   8  11       37.41       35.35     11.46 o 
  -7   8  11      215.74      206.04     13.92 o 
  -6   8  11      559.26      602.31     35.53 o 
  -5   8  11      390.69      393.72     23.57 o 
  -4   8  11      661.16      631.43     41.14 o 
  -3   8  11      893.01      919.49     51.48 o 
  -2   8  11      679.90      689.50     44.21 o 
  -1   8  11        0.32        4.08      3.89 o 
   0   8  11      137.61      125.39     15.63 o 
   1   8  11       21.03       20.28      8.14 o 
   2   8  11      122.80      119.40     29.38 o 
   3   8  11       28.66       24.25      8.69 o 
 -13   9  11       19.62       17.01      8.49 o 
 -12   9  11      160.77      172.96     18.00 o 
 -11   9  11      185.42      200.88     20.90 o 
 -10   9  11        0.94        3.79      5.85 o 
  -9   9  11       10.61        5.77      4.59 o 
  -8   9  11       96.20       95.87     15.46 o 
  -7   9  11      172.59      193.51     13.15 o 
  -6   9  11      905.09      985.01     61.68 o 
  -5   9  11      127.89      143.71     20.21 o 
  -4   9  11      160.55      174.40     14.68 o 
  -3   9  11      102.73      111.72     17.65 o 
  -2   9  11      356.24      382.15     29.25 o 
  -1   9  11      143.13      141.97     12.55 o 
   0   9  11        0.04        1.02      3.81 o 
   1   9  11       11.99       10.22      6.50 o 
   2   9  11        9.59        6.50      5.68 o 
 -10  10  11       99.06       83.07     36.70 o 
  -9  10  11        7.00        4.25      5.87 o 
  -8  10  11       21.06       17.08      8.74 o 
  -7  10  11       17.66       12.35      5.97 o 
  -6  10  11        6.21        7.58      4.63 o 
  -5  10  11       27.97       23.20     10.65 o 
  -4  10  11      367.75      368.64     24.70 o 
  -3  10  11      527.28      546.21     32.09 o 
  -2  10  11       26.97       22.35      8.44 o 
  -1  10  11        0.02        5.33      4.20 o 
 -19   0  12      514.80      561.98     79.10 o 
 -18   0  12      301.73      284.26     20.14 o 
 -17   0  12       24.69       13.74      7.17 o 
 -16   0  12       19.99       18.63      8.73 o 
 -15   0  12      464.70      494.55     21.94 o 
 -14   0  12     1062.80     1127.51     59.30 o 
 -13   0  12      975.54     1009.94     51.24 o 
 -12   0  12      168.26      168.86     12.80 o 
 -11   0  12      288.02      298.56     26.77 o 
 -10   0  12      251.46      237.36     19.90 o 
  -9   0  12     5050.32     5264.20     94.93 o 
  -8   0  12     1449.19     1371.89     98.12 o 
  -7   0  12     1154.87     1121.91     23.94 o 
  -6   0  12     2423.21     2205.12     89.45 o 
  -5   0  12      297.41      299.30     22.92 o 
  -4   0  12     2228.18     2396.39     73.26 o 
  -3   0  12     2730.72     2796.07     79.60 o 
  -2   0  12      722.34      694.56     37.14 o 
  -1   0  12     1064.16     1069.22     48.28 o 
   0   0  12     2427.59     2415.52     67.79 o 
   1   0  12      653.58      699.50     26.13 o 
   2   0  12      124.82      134.99     27.34 o 
   3   0  12      326.58      317.94     13.75 o 
   4   0  12      910.24      942.63     64.85 o 
   5   0  12        3.21        4.86      4.47 o 
   6   0  12      360.01      301.28     25.20 o 
   7   0  12       18.95       10.65      6.42 o 
 -19   1  12       65.30       48.44     32.21 o 
 -18   1  12        2.67        3.76      4.25 o 
 -17   1  12        6.51        6.67      4.46 o 
 -16   1  12      368.20      376.95     20.14 o 
 -15   1  12      681.18      689.50     33.41 o 
 -14   1  12       57.16       63.67     11.24 o 
 -13   1  12     1207.35     1237.67     40.86 o 
 -12   1  12      641.24      653.60     26.30 o 
 -11   1  12      728.28      731.05     31.12 o 
 -10   1  12       49.50       51.08      5.52 o 
  -9   1  12     2713.12     2791.38     55.42 o 
  -8   1  12     1972.11     2034.30     38.51 o 
  -7   1  12       14.39       14.44      3.57 o 
  -6   1  12      162.56      142.30      6.68 o 
  -5   1  12      362.93      352.23     14.26 o 
  -4   1  12      107.37       93.84      6.19 o 
  -3   1  12      598.45      613.58     22.02 o 
  -2   1  12        2.40        5.12      2.86 o 
  -1   1  12      106.75       92.94     10.09 o 
   0   1  12      409.36      414.45     19.63 o 
   1   1  12      333.54      351.50     13.27 o 
   2   1  12       38.28       38.67      7.21 o 
   3   1  12       52.97       38.03      6.82 o 
   4   1  12       25.04       21.90      5.87 o 
   5   1  12      215.39      195.39     22.72 o 
   6   1  12        1.88        6.66      5.00 o 
   7   1  12        2.82        1.89      4.19 o 
 -18   2  12      128.99      100.29     28.64 o 
 -17   2  12       12.53       10.69      5.04 o 
 -16   2  12        1.93        1.95      4.23 o 
 -15   2  12       16.45       15.59      5.57 o 
 -14   2  12        2.55        1.72      4.61 o 
 -13   2  12      271.13      248.84     11.69 o 
 -12   2  12      306.17      288.86     16.25 o 
 -11   2  12      651.94      639.62     26.06 o 
 -10   2  12      441.54      408.39     18.89 o 
  -9   2  12     1657.81     1630.08     35.52 o 
  -8   2  12      792.55      729.75     24.54 o 
  -7   2  12        8.18        7.37      2.14 o 
  -6   2  12      416.28      367.74     15.99 o 
  -5   2  12       18.60       13.74      3.22 o 
  -4   2  12      515.16      498.29     17.07 o 
  -3   2  12       30.17       39.47      8.53 o 
  -2   2  12       22.73       32.85      7.67 o 
  -1   2  12       66.26       51.17     10.74 o 
   0   2  12     1365.16     1409.32     30.25 o 
   1   2  12      396.45      413.63     21.25 o 
   2   2  12       11.53        8.44      3.03 o 
   3   2  12      150.55      142.29     10.01 o 
   4   2  12        7.53       14.84      5.18 o 
   5   2  12        3.81        6.49      4.25 o 
   6   2  12        7.85        7.51      4.80 o 
   7   2  12       23.19       13.39     10.59 o 
 -18   3  12      523.43      526.32     32.39 o 
 -17   3  12      305.67      313.10     23.12 o 
 -16   3  12       24.52       26.91      8.61 o 
 -15   3  12      283.52      262.18     19.70 o 
 -14   3  12      177.55      181.01     11.92 o 
 -13   3  12       76.57       78.31     12.09 o 
 -12   3  12      477.34      485.87     26.49 o 
 -11   3  12       64.36       76.69     14.27 o 
 -10   3  12      431.90      385.76     17.83 o 
  -9   3  12        2.86        4.03      4.34 o 
  -8   3  12       33.84       26.60      6.19 o 
  -7   3  12      981.35     1058.13     27.92 o 
  -6   3  12     1867.05     1907.22     45.28 o 
  -5   3  12     1934.62     1925.22     46.67 o 
  -4   3  12      110.43      104.54      8.89 o 
  -3   3  12      434.11      415.26     18.82 o 
  -2   3  12     1062.72     1135.41     28.02 o 
  -1   3  12      812.16      803.10     31.02 o 
   0   3  12      231.43      254.34      8.63 o 
   1   3  12       77.37       87.06     10.51 o 
   2   3  12        9.56        7.49      2.72 o 
   3   3  12       56.32       42.89     11.62 o 
   4   3  12        4.12        3.63      3.85 o 
   5   3  12       11.46       10.31      4.67 o 
   6   3  12       50.33       46.87     21.37 o 
 -18   4  12       15.76       12.62      4.41 o 
 -17   4  12       89.61       72.60     24.57 o 
 -16   4  12      329.98      352.41     23.66 o 
 -15   4  12      142.15      136.43     13.34 o 
 -14   4  12      315.01      308.70     14.56 o 
 -13   4  12       37.81       45.81      9.51 o 
 -12   4  12      118.38       99.67     19.66 o 
 -11   4  12      134.68      121.87     18.99 o 
 -10   4  12      231.00      214.80     12.19 o 
  -9   4  12        2.13        4.99      3.83 o 
  -8   4  12       15.99        7.17      4.46 o 
  -7   4  12        8.23        4.64      3.85 o 
  -6   4  12      569.76      547.22     27.07 o 
  -5   4  12       10.27       22.43      5.72 o 
  -4   4  12       49.74       46.15      9.19 o 
  -3   4  12     1090.03     1106.83     37.77 o 
  -2   4  12     1081.30     1148.22     25.64 o 
  -1   4  12        0.70        1.95      2.31 o 
   0   4  12      218.46      219.75      9.05 o 
   1   4  12      196.37      201.09      7.59 o 
   2   4  12       81.14      104.68      8.09 o 
   3   4  12       17.85       15.24      5.36 o 
   4   4  12        1.81        3.76      4.85 o 
   5   4  12      118.41      118.42     16.86 o 
   6   4  12      283.28      317.48     29.86 o 
 -17   5  12       19.28       12.81      5.32 o 
 -16   5  12       27.39       19.17      7.62 o 
 -15   5  12       59.07       63.54     19.15 o 
 -14   5  12      149.88      163.81     12.21 o 
 -13   5  12       52.24       51.59     11.81 o 
 -12   5  12      530.74      520.67     25.30 o 
 -11   5  12      493.50      509.75     26.20 o 
 -10   5  12      780.98      735.91     31.55 o 
  -9   5  12      793.41      819.72     33.83 o 
  -8   5  12      274.80      284.26     16.22 o 
  -7   5  12       85.89      105.51     25.04 o 
  -6   5  12       37.00       40.24     10.59 o 
  -5   5  12       52.74       53.77     10.97 o 
  -4   5  12      206.28      197.62     14.05 o 
  -3   5  12       19.96       25.21      6.82 o 
  -2   5  12      135.43      130.68     11.98 o 
  -1   5  12      149.19      136.27     11.98 o 
   0   5  12      490.82      506.08     23.29 o 
   1   5  12       84.25       84.61     10.52 o 
   2   5  12       43.05       35.34     14.27 o 
   3   5  12       15.94       17.72      6.00 o 
   4   5  12        5.06        6.62      4.18 o 
   5   5  12        0.02        5.17      6.18 o 
 -16   6  12      319.34      334.91     24.62 o 
 -15   6  12      619.68      613.68     32.31 o 
 -14   6  12      323.19      315.39     20.97 o 
 -13   6  12        8.94       10.90      4.25 o 
 -12   6  12       60.77       49.44     13.65 o 
 -11   6  12      681.49      660.65     35.53 o 
 -10   6  12      370.57      322.08     17.66 o 
  -9   6  12       67.05       99.44     19.84 o 
  -8   6  12        6.09        5.38      4.13 o 
  -7   6  12        1.26        2.56      3.78 o 
  -6   6  12      138.41      133.44     16.34 o 
  -5   6  12      309.63      370.22     26.88 o 
  -4   6  12       42.28       49.03     11.30 o 
  -3   6  12      152.09      135.18     13.75 o 
  -2   6  12      233.87      236.25     11.92 o 
  -1   6  12      354.83      330.17     20.83 o 
   0   6  12       43.64       32.18      9.78 o 
   1   6  12        1.14        3.34      5.61 o 
   2   6  12      213.05      222.66     20.28 o 
   3   6  12      390.95      421.34     29.82 o 
   4   6  12        5.68        5.93      7.74 o 
 -15   7  12       71.07       52.69     28.03 o 
 -14   7  12      268.94      297.90     13.58 o 
 -13   7  12      173.71      183.68     13.45 o 
 -12   7  12      306.87      334.49     20.81 o 
 -11   7  12      379.11      408.85     24.92 o 
 -10   7  12       76.53       75.23     20.62 o 
  -9   7  12        5.65        7.54      4.27 o 
  -8   7  12        1.80        5.19      4.92 o 
  -7   7  12       14.65       13.70      5.06 o 
  -6   7  12       36.67       28.98      8.86 o 
  -5   7  12      338.78      344.06     24.91 o 
  -4   7  12      133.24      118.93     24.17 o 
  -3   7  12        8.65       12.16      5.35 o 
  -2   7  12      141.59      135.28     16.86 o 
  -1   7  12       41.68       54.70     15.63 o 
   0   7  12      437.09      454.62     26.52 o 
   1   7  12       80.45       75.05     19.61 o 
   2   7  12       17.51       15.83      7.17 o 
   3   7  12        3.61        5.07      5.55 o 
 -14   8  12        0.10        4.05      5.20 o 
 -13   8  12       82.29       51.58     23.61 o 
 -12   8  12       10.52       12.90      5.80 o 
 -11   8  12      202.71      229.83     19.03 o 
 -10   8  12       15.89       20.28      8.62 o 
  -9   8  12       60.54       78.53     14.81 o 
  -8   8  12       27.20       32.28     10.23 o 
  -7   8  12        3.51        8.63      4.63 o 
  -6   8  12      121.19      111.18     18.31 o 
  -5   8  12       49.38       50.38     15.14 o 
  -4   8  12       79.09       75.41     22.31 o 
  -3   8  12      222.61      212.53     16.17 o 
  -2   8  12       33.67       36.57     12.49 o 
  -1   8  12      431.52      450.56     33.15 o 
   0   8  12       66.32       69.12     16.17 o 
   1   8  12        2.86        2.95      3.97 o 
   2   8  12       17.09       13.82      7.26 o 
 -12   9  12       20.18       24.15      9.65 o 
 -11   9  12       14.06       13.37      6.07 o 
 -10   9  12      124.57      147.12     16.48 o 
  -9   9  12       63.85       50.00     17.86 o 
  -8   9  12       22.62       27.68      9.79 o 
  -7   9  12      206.85      203.41     13.36 o 
  -6   9  12      376.61      375.05     29.55 o 
  -5   9  12       71.49       62.99     18.04 o 
  -4   9  12       14.46       14.64      7.07 o 
  -3   9  12       44.37       39.50     13.48 o 
  -2   9  12        3.39        3.86      5.07 o 
  -1   9  12        0.75        2.36      3.82 o 
   0   9  12        5.11        5.73      5.09 o 
  -9  10  12      169.64      154.43     37.25 o 
  -8  10  12        5.57        4.26      5.25 o 
  -7  10  12        6.78        7.44      4.94 o 
  -6  10  12        0.71        3.84      4.21 o 
  -5  10  12       26.28       20.77      9.82 o 
  -4  10  12       76.39       53.96     21.36 o 
  -3  10  12       16.61       18.95      8.08 o 
 -18   1  13     1019.92     1118.25     51.41 o 
 -17   1  13      363.89      410.32     24.69 o 
 -16   1  13      283.53      301.35     13.56 o 
 -15   1  13      449.02      439.82     24.37 o 
 -14   1  13      162.35      174.19     12.51 o 
 -13   1  13      639.75      678.99     34.98 o 
 -12   1  13       38.30       41.04      6.98 o 
 -11   1  13      160.97      159.96     10.19 o 
 -10   1  13     1888.97     1957.85     47.15 o 
  -9   1  13        5.15        1.17      2.05 o 
  -8   1  13     1401.72     1368.49     24.28 o 
  -7   1  13     1243.71     1239.46     22.15 o 
  -6   1  13       23.34       19.74      5.02 o 
  -5   1  13      115.82      109.61      7.36 o 
  -4   1  13       20.19       17.71      4.43 o 
  -3   1  13      150.32      166.26      8.66 o 
  -2   1  13       21.44       18.23      4.45 o 
  -1   1  13      116.89      101.33     14.34 o 
   0   1  13       11.49        7.30      2.30 o 
   1   1  13     1548.59     1606.89     55.57 o 
   2   1  13      813.24      839.15     38.86 o 
   3   1  13      589.32      587.06     31.71 o 
   4   1  13      519.90      522.94     32.39 o 
   5   1  13       22.34       24.69     11.16 o 
 -18   2  13        4.31        4.63      5.79 o 
 -17   2  13       58.13       45.79     14.33 o 
 -16   2  13       62.43       65.02     19.33 o 
 -15   2  13       25.50       24.90      7.53 o 
 -14   2  13      506.14      500.81     28.97 o 
 -13   2  13      853.42      894.55     39.47 o 
 -12   2  13       90.63       90.29     21.44 o 
 -11   2  13       72.95       75.72     15.62 o 
 -10   2  13      136.11      147.76     16.01 o 
  -9   2  13      537.62      525.47     28.58 o 
  -8   2  13     1504.06     1495.44     35.79 o 
  -7   2  13      646.06      664.87     31.54 o 
  -6   2  13      164.73      152.94      9.25 o 
  -5   2  13      263.54      268.69     16.56 o 
  -4   2  13      136.76      125.38      7.22 o 
  -3   2  13      316.45      326.43     17.31 o 
  -2   2  13     1541.86     1603.91     51.73 o 
  -1   2  13      941.37      951.66     31.97 o 
   0   2  13        1.13        2.97      2.83 o 
   1   2  13        8.32        4.88      2.69 o 
   2   2  13      249.16      257.45     19.26 o 
   3   2  13      145.12      178.33     12.91 o 
   4   2  13       32.72       32.41     13.12 o 
   5   2  13      238.97      222.20     15.92 o 
 -18   3  13       62.07       51.53     13.52 o 
 -17   3  13       12.16       11.85      5.17 o 
 -16   3  13      150.79      145.09     23.64 o 
 -15   3  13        6.70        8.81      4.71 o 
 -14   3  13      119.75      122.81     15.94 o 
 -13   3  13       23.77       32.09      8.40 o 
 -12   3  13      535.66      563.81     29.56 o 
 -11   3  13        9.57       10.87      4.95 o 
 -10   3  13       10.95        6.61      3.82 o 
  -9   3  13      925.18      890.43     38.57 o 
  -8   3  13        8.92       16.28      4.63 o 
  -7   3  13      119.30      116.09     12.04 o 
  -6   3  13      345.97      306.00     22.38 o 
  -5   3  13        2.79        5.71      4.17 o 
  -4   3  13       30.72       30.59      7.58 o 
  -3   3  13      774.46      761.41     32.88 o 
  -2   3  13        4.64        5.10      3.73 o 
  -1   3  13      356.68      336.94     20.69 o 
   0   3  13      152.32      134.65     10.54 o 
   1   3  13      120.52      118.78     10.12 o 
   2   3  13       30.67       32.19      9.04 o 
   3   3  13       73.18       47.85     18.23 o 
   4   3  13      220.31      257.18     14.57 o 
   5   3  13       45.40       25.65     15.63 o 
 -17   4  13       23.85       22.80     11.00 o 
 -16   4  13       11.24       15.31      6.41 o 
 -15   4  13      209.81      218.94     11.81 o 
 -14   4  13       58.80       62.56     15.03 o 
 -13   4  13       46.51       46.47     12.82 o 
 -12   4  13      593.40      547.82     26.48 o 
 -11   4  13       18.50       29.87      7.34 o 
 -10   4  13      477.84      470.43     25.41 o 
  -9   4  13      470.15      399.43     22.81 o 
  -8   4  13      900.63      858.75     32.99 o 
  -7   4  13      671.62      677.66     20.36 o 
  -6   4  13      112.79      144.79     15.55 o 
  -5   4  13        9.65       16.08      4.74 o 
  -4   4  13       46.62       51.36     12.44 o 
  -3   4  13        0.80        2.18      3.61 o 
  -2   4  13      144.57      131.24     16.64 o 
  -1   4  13      752.51      748.80     31.78 o 
   0   4  13      281.90      272.08     11.63 o 
   1   4  13      105.35      100.93     20.79 o 
   2   4  13       25.45       21.18      5.82 o 
   3   4  13       97.40       83.70     34.09 o 
   4   4  13      173.88      146.49     42.03 o 
 -17   5  13       20.14       12.08      5.28 o 
 -16   5  13      116.09       99.84     11.83 o 
 -15   5  13        8.17       11.59      5.56 o 
 -14   5  13       18.94       10.24      5.25 o 
 -13   5  13       39.05       53.70     11.69 o 
 -12   5  13      190.97      235.58     24.10 o 
 -11   5  13      691.09      735.64     35.05 o 
 -10   5  13      358.57      324.57     16.00 o 
  -9   5  13       63.08       44.46      9.97 o 
  -8   5  13      109.37       93.26     14.03 o 
  -7   5  13        3.10        3.46      3.62 o 
  -6   5  13      238.71      224.75     12.27 o 
  -5   5  13     1586.93     1617.51     52.11 o 
  -4   5  13     1614.31     1755.30     53.00 o 
  -3   5  13      389.45      352.19     17.43 o 
  -2   5  13        5.86        2.90      4.19 o 
  -1   5  13      225.58      216.41     10.95 o 
   0   5  13      275.88      299.28     26.04 o 
   1   5  13      249.35      258.68     16.55 o 
   2   5  13      101.98      125.66     14.24 o 
   3   5  13       10.38        6.54     12.11 o 
   4   5  13      135.85      164.00     43.26 o 
 -16   6  13        8.59        7.82      4.02 o 
 -15   6  13       11.90       13.18      6.98 o 
 -14   6  13       99.59       99.78     16.35 o 
 -13   6  13      117.41      106.72     16.54 o 
 -12   6  13      218.29      202.65     11.11 o 
 -11   6  13       67.46       68.62     11.62 o 
 -10   6  13      115.42      101.89     23.29 o 
  -9   6  13      273.52      259.87     14.39 o 
  -8   6  13        1.36        7.49      5.04 o 
  -7   6  13      302.78      274.39     13.54 o 
  -6   6  13       90.54       76.88     15.95 o 
  -5   6  13       70.25       56.96     15.78 o 
  -4   6  13      269.03      264.28     12.31 o 
  -3   6  13       43.55       50.35     13.08 o 
  -2   6  13        4.51        6.41      5.48 o 
  -1   6  13        7.85       12.82      4.53 o 
   0   6  13      330.05      316.09     14.46 o 
   1   6  13      179.38      183.79     14.42 o 
   2   6  13        6.00        7.65      7.25 o 
   3   6  13       16.72       18.78     12.10 o 
 -15   7  13        3.98        7.99      3.59 o 
 -14   7  13        0.87        1.96      4.71 o 
 -13   7  13       60.72       67.68     22.06 o 
 -12   7  13       95.53      120.76     15.42 o 
 -11   7  13       54.61       30.62     10.23 o 
 -10   7  13      211.17      156.28     27.25 o 
  -9   7  13       46.42       40.07      9.07 o 
  -8   7  13        7.90        5.81      4.41 o 
  -7   7  13      198.42      206.72     16.08 o 
  -6   7  13      190.74      170.78     12.16 o 
  -5   7  13      170.42      151.57     12.47 o 
  -4   7  13      232.07      222.03     15.12 o 
  -3   7  13       99.43       86.18     21.05 o 
  -2   7  13       15.88       11.09      5.94 o 
  -1   7  13       85.96       72.88     19.68 o 
   0   7  13        5.90        5.30      3.59 o 
   1   7  13       82.68       64.80     14.21 o 
   2   7  13      184.26      191.21     27.94 o 
 -13   8  13      717.29      759.10     45.85 o 
 -12   8  13      199.35      226.19     15.91 o 
 -11   8  13       31.21       23.64      9.14 o 
 -10   8  13        3.34        8.49      4.57 o 
  -9   8  13      111.05      138.21     18.61 o 
  -8   8  13      269.41      304.78     29.07 o 
  -7   8  13        0.11        3.64      4.76 o 
  -6   8  13        3.01        6.61      4.76 o 
  -5   8  13        1.65        4.82      4.69 o 
  -4   8  13      290.12      304.10     26.42 o 
  -3   8  13      742.08      782.89     44.69 o 
  -2   8  13      155.70      159.14     17.61 o 
  -1   8  13      146.35      138.89     14.40 o 
   0   8  13      415.23      432.07     30.68 o 
 -11   9  13        5.69        4.66      4.30 o 
 -10   9  13        0.03        3.32      4.24 o 
  -9   9  13      167.07      189.76     17.75 o 
  -8   9  13       61.16       86.22     19.48 o 
  -7   9  13       15.26        8.87      6.54 o 
  -6   9  13        2.98        4.59      3.33 o 
  -5   9  13        8.60       11.06      5.13 o 
  -4   9  13      288.93      326.74     23.77 o 
  -3   9  13       12.53       12.49      5.38 o 
  -2   9  13        0.25        0.10      7.09 o 
 -18   0  14      658.14      700.15     67.34 o 
 -17   0  14      186.18      184.18     17.91 o 
 -16   0  14       46.70       31.17     15.31 o 
 -15   0  14       27.04       33.11     12.97 o 
 -14   0  14        1.78       -1.74     10.28 o 
 -13   0  14      255.80      263.77     25.96 o 
 -12   0  14      215.80      234.62     12.66 o 
 -11   0  14      440.00      440.92     37.58 o 
 -10   0  14      332.23      340.57     19.65 o 
  -9   0  14      199.55      204.68     17.11 o 
  -8   0  14       25.90       34.56     10.90 o 
  -7   0  14     1183.78     1068.79     35.59 o 
  -6   0  14     3296.14     3392.68     67.07 o 
  -5   0  14     1392.20     1410.87     47.73 o 
  -4   0  14     1544.94     1509.00     71.52 o 
  -3   0  14       44.36       40.20     11.00 o 
  -2   0  14     1220.18     1253.40     63.40 o 
  -1   0  14     2278.95     2613.78     59.81 o 
   0   0  14      416.60      396.90     29.05 o 
   1   0  14       15.21       25.59      8.63 o 
   2   0  14      120.58       96.93     26.83 o 
   3   0  14      648.63      713.42     60.63 o 
   4   0  14       27.23       29.54     11.76 o 
 -18   1  14       29.06       20.43      8.42 o 
 -17   1  14      214.09      237.90     16.23 o 
 -16   1  14      392.26      438.34     31.31 o 
 -15   1  14        0.04        3.59      4.16 o 
 -14   1  14       17.92       12.32      4.30 o 
 -13   1  14       14.17       17.85      5.70 o 
 -12   1  14       70.45       60.84      8.63 o 
 -11   1  14       26.07       25.58      7.01 o 
 -10   1  14       29.66       27.35      9.20 o 
  -9   1  14     1039.48     1020.04     40.47 o 
  -8   1  14     1323.94     1366.47     35.28 o 
  -7   1  14        3.50        5.09      3.19 o 
  -6   1  14      944.50      965.87     27.97 o 
  -5   1  14      945.18      991.27     39.09 o 
  -4   1  14      152.27      148.54      8.31 o 
  -3   1  14       15.08       15.90      4.23 o 
  -2   1  14      192.17      188.81      9.51 o 
  -1   1  14      193.08      200.30     10.35 o 
   0   1  14       12.19       14.03      3.89 o 
   1   1  14      479.95      480.11     21.01 o 
   2   1  14       20.48       21.67      5.85 o 
   3   1  14      677.69      729.68     39.89 o 
   4   1  14      218.45      202.01     24.23 o 
 -18   2  14      418.07      463.51     33.88 o 
 -17   2  14      109.97      107.51     15.44 o 
 -16   2  14       10.90       11.44      5.14 o 
 -15   2  14      150.71      169.38     14.09 o 
 -14   2  14       24.53       25.18      8.02 o 
 -13   2  14       19.11       26.15      7.89 o 
 -12   2  14       20.00       24.24      6.16 o 
 -11   2  14       13.68       12.13      4.91 o 
 -10   2  14      123.57      118.38     12.97 o 
  -9   2  14       88.89       87.27     18.39 o 
  -8   2  14      396.75      392.89     21.73 o 
  -7   2  14      459.34      391.23     20.95 o 
  -6   2  14      659.87      582.86     30.90 o 
  -5   2  14      384.47      417.99     23.33 o 
  -4   2  14        3.01        3.71      3.93 o 
  -3   2  14      516.57      505.08     23.67 o 
  -2   2  14      116.71      124.55      9.21 o 
  -1   2  14      410.62      369.54     19.74 o 
   0   2  14      461.61      457.54     21.75 o 
   1   2  14      383.09      384.84     12.59 o 
   2   2  14      105.55       98.16     12.65 o 
   3   2  14       84.66       89.39     11.70 o 
   4   2  14       11.17       10.01      5.21 o 
 -17   3  14      320.32      364.57     20.81 o 
 -16   3  14      137.94      171.96     15.04 o 
 -15   3  14      143.47      159.09     13.28 o 
 -14   3  14      747.55      758.84     36.91 o 
 -13   3  14      124.87      145.37     14.76 o 
 -12   3  14      245.49      244.57     19.79 o 
 -11   3  14      138.93      153.26     14.04 o 
 -10   3  14      129.85      140.80     13.60 o 
  -9   3  14      625.17      588.53     30.51 o 
  -8   3  14      283.59      273.65     13.43 o 
  -7   3  14       74.39       90.64     17.53 o 
  -6   3  14        8.43       16.10      4.83 o 
  -5   3  14        0.11        4.34      4.88 o 
  -4   3  14       21.51       31.09      7.24 o 
  -3   3  14      629.84      668.47     29.20 o 
  -2   3  14      487.46      511.32     23.13 o 
  -1   3  14       36.31       36.88      8.87 o 
   0   3  14        3.40        3.69      3.22 o 
   1   3  14      176.85      167.33     11.05 o 
   2   3  14      644.65      671.25     46.97 o 
   3   3  14      780.04      840.52     50.85 o 
   4   3  14       49.76       35.72     22.50 o 
 -17   4  14       19.67       17.68      8.45 o 
 -16   4  14        3.98        6.50      5.63 o 
 -15   4  14       37.90       33.40     12.85 o 
 -14   4  14       26.16       26.72      8.05 o 
 -13   4  14      225.07      225.13     16.10 o 
 -12   4  14      776.97      841.29     46.09 o 
 -11   4  14      261.43      293.26     15.27 o 
 -10   4  14       26.27       28.12      7.57 o 
  -9   4  14        0.45        3.19      5.02 o 
  -8   4  14      426.53      420.00     25.80 o 
  -7   4  14      639.75      723.03     32.81 o 
  -6   4  14       85.95       64.60     14.57 o 
  -5   4  14      367.43      391.90     21.68 o 
  -4   4  14        1.07        4.48      4.20 o 
  -3   4  14       40.66       31.67      7.45 o 
  -2   4  14        2.01        3.64      3.58 o 
  -1   4  14        4.31        1.39      4.71 o 
   0   4  14       15.39       14.46      4.26 o 
   1   4  14      564.39      564.87     31.25 o 
   2   4  14      789.04      848.60     67.30 o 
   3   4  14        0.04        4.72      7.78 o 
 -16   5  14      115.21      107.48     14.14 o 
 -15   5  14      207.35      228.44     15.70 o 
 -14   5  14        0.88        3.03      3.58 o 
 -13   5  14        5.11        3.90      5.87 o 
 -12   5  14       27.28       23.97      8.99 o 
 -11   5  14      117.05      117.18     15.22 o 
 -10   5  14       18.64       27.32      7.06 o 
  -9   5  14        3.11        3.84      4.05 o 
  -8   5  14      238.26      234.07     17.12 o 
  -7   5  14      258.07      258.19     13.18 o 
  -6   5  14       29.97       34.38      8.21 o 
  -5   5  14      186.30      191.90     13.61 o 
  -4   5  14       13.42       22.11      7.29 o 
  -3   5  14        3.77        3.66      3.44 o 
  -2   5  14      104.45       91.77     20.67 o 
  -1   5  14       16.70       13.92      4.27 o 
   0   5  14        5.59       11.94      4.44 o 
   1   5  14        6.18        7.51      3.74 o 
   2   5  14        7.65        6.71      8.95 o 
 -15   6  14      161.62      173.44     25.92 o 
 -14   6  14      106.10      107.96     14.19 o 
 -13   6  14       17.13       14.04      6.52 o 
 -12   6  14      769.67      802.26     32.25 o 
 -11   6  14      603.15      640.38     31.67 o 
 -10   6  14      126.28      134.92     19.39 o 
  -9   6  14        1.73        3.02      4.89 o 
  -8   6  14       32.25       40.71      9.35 o 
  -7   6  14      447.28      508.27     26.61 o 
  -6   6  14      163.25      179.04     17.68 o 
  -5   6  14       50.35       54.55     14.45 o 
  -4   6  14      174.05      198.99     19.86 o 
  -3   6  14       33.48       33.43      8.09 o 
  -2   6  14       97.09      126.97     12.82 o 
  -1   6  14       26.90       24.12      8.49 o 
   0   6  14      118.15      125.78      9.69 o 
   1   6  14      172.02      150.80     21.84 o 
 -14   7  14       26.09       15.51      6.25 o 
 -13   7  14        5.27        9.77      5.46 o 
 -12   7  14        0.02        2.15      5.47 o 
 -11   7  14      155.20      164.41     18.26 o 
 -10   7  14       84.78       97.27     23.53 o 
  -9   7  14       47.09       54.70     13.49 o 
  -8   7  14      429.19      440.93     29.02 o 
  -7   7  14       65.54       63.22     18.91 o 
  -6   7  14       49.80       45.31     11.73 o 
  -5   7  14       55.01       46.62     16.78 o 
  -4   7  14      584.63      575.15     37.92 o 
  -3   7  14      585.96      598.13     39.42 o 
  -2   7  14       79.35       57.01     18.95 o 
  -1   7  14       42.37       43.78     16.97 o 
   0   7  14        7.35        7.11      5.61 o 
 -12   8  14       49.02       36.24     14.46 o 
 -11   8  14       37.89       47.25     19.27 o 
 -10   8  14       11.62       13.92      6.07 o 
  -9   8  14       15.15       11.24      4.90 o 
  -8   8  14       61.66       46.77     15.69 o 
  -7   8  14        3.30        3.21      3.19 o 
  -6   8  14       83.27       98.06     17.82 o 
  -5   8  14       15.08       14.87      6.33 o 
  -4   8  14       13.20       15.89      9.29 o 
  -3   8  14       36.92       22.32      9.87 o 
  -2   8  14       20.21        8.85      5.64 o 
  -8   9  14       18.16       23.31     12.98 o 
  -7   9  14       66.44       41.59     17.10 o 
  -6   9  14       12.85       14.72      8.17 o 
 -17   1  15        8.17        8.37      7.05 o 
 -16   1  15      324.92      345.23     23.90 o 
 -15   1  15       10.98       17.61      7.41 o 
 -14   1  15       33.88       49.19     15.10 o 
 -13   1  15      354.11      342.86     26.21 o 
 -12   1  15       29.98       29.97     10.39 o 
 -11   1  15      373.02      358.62     20.30 o 
 -10   1  15        2.34        8.82      4.00 o 
  -9   1  15       36.30       36.64      8.95 o 
  -8   1  15      800.58      826.26     34.02 o 
  -7   1  15       94.22       90.67      9.96 o 
  -6   1  15       89.03       61.59     13.57 o 
  -5   1  15       12.21        8.25      3.43 o 
  -4   1  15      154.37      169.91     12.67 o 
  -3   1  15      129.63       84.08     14.20 o 
  -2   1  15       51.06       48.94     11.72 o 
  -1   1  15        3.42        6.82      2.58 o 
   0   1  15        2.92        5.31      3.07 o 
   1   1  15       46.61       29.84      7.68 o 
   2   1  15      321.51      302.38     30.47 o 
   3   1  15        8.32       10.14      6.74 o 
 -17   2  15       38.93       27.27     12.27 o 
 -16   2  15      105.13      112.01     22.37 o 
 -15   2  15       29.47       40.17     10.46 o 
 -14   2  15        5.26        6.42      3.13 o 
 -13   2  15       30.62       31.83      9.48 o 
 -12   2  15      277.87      288.31     13.89 o 
 -11   2  15       48.76       68.33     13.87 o 
 -10   2  15       96.71      112.17     14.17 o 
  -9   2  15       70.08       86.78     16.76 o 
  -8   2  15        1.96        6.36      5.29 o 
  -7   2  15       24.10       27.36      7.42 o 
  -6   2  15      474.14      491.41     23.70 o 
  -5   2  15      414.56      425.08     22.42 o 
  -4   2  15       89.94       98.09     22.11 o 
  -3   2  15      353.13      370.44     21.58 o 
  -2   2  15      128.41      119.30     16.14 o 
  -1   2  15      466.35      476.03     26.57 o 
   0   2  15      155.69      125.21     23.25 o 
   1   2  15        1.35        3.56      4.11 o 
   2   2  15      216.94      256.49     17.58 o 
 -17   3  15        0.11        4.06      3.76 o 
 -16   3  15       78.05       68.33     23.06 o 
 -15   3  15      381.73      421.38     26.72 o 
 -14   3  15       60.47       56.40     13.82 o 
 -13   3  15       17.14       18.22      5.81 o 
 -12   3  15      111.66      124.00     19.50 o 
 -11   3  15        0.86        3.69      4.31 o 
 -10   3  15       15.74       18.31      5.81 o 
  -9   3  15       25.71       25.84      6.82 o 
  -8   3  15       41.82       35.22      9.69 o 
  -7   3  15      165.60      148.12     14.98 o 
  -6   3  15        8.40        7.35      5.43 o 
  -5   3  15      387.29      401.41     23.55 o 
  -4   3  15      112.37       96.83     19.86 o 
  -3   3  15        2.97       10.44      6.21 o 
  -2   3  15      346.13      398.09     17.72 o 
  -1   3  15      161.57      141.81     13.90 o 
   0   3  15      201.50      220.03     11.59 o 
   1   3  15        4.15        7.17      3.13 o 
   2   3  15       72.32       47.87     18.68 o 
 -16   4  15       64.42       50.55     19.74 o 
 -15   4  15       18.16       17.32      6.63 o 
 -14   4  15       13.56       13.54      6.38 o 
 -13   4  15        3.06        5.00      4.95 o 
 -12   4  15        0.05       -0.66      5.20 o 
 -11   4  15      268.99      308.25     28.24 o 
 -10   4  15       57.37       59.41     14.01 o 
  -9   4  15      279.67      293.10     18.07 o 
  -8   4  15        2.55        6.33      4.25 o 
  -7   4  15        0.92        3.40      5.17 o 
  -6   4  15      180.89      178.76     15.47 o 
  -5   4  15      186.12      178.22     12.52 o 
  -4   4  15      336.15      371.68     28.21 o 
  -3   4  15       31.97       34.94      9.33 o 
  -2   4  15       61.11       41.49     12.04 o 
  -1   4  15        1.79        3.15      3.42 o 
   0   4  15      165.85      140.03     10.64 o 
   1   4  15       38.22       35.21     12.35 o 
 -15   5  15      358.21      378.45     25.21 o 
 -14   5  15       32.12       32.29     11.14 o 
 -13   5  15        2.64        7.15      5.04 o 
 -12   5  15      233.87      290.31     23.57 o 
 -11   5  15       14.68        9.28      5.47 o 
 -10   5  15      513.16      534.70     28.87 o 
  -9   5  15        3.12        3.47      4.66 o 
  -8   5  15       15.31       18.85      5.78 o 
  -7   5  15      771.61      790.97     38.65 o 
  -6   5  15       28.39       29.26      8.55 o 
  -5   5  15      205.40      252.39     14.41 o 
  -4   5  15       19.07       15.52      5.80 o 
  -3   5  15      260.02      228.49     16.38 o 
  -2   5  15      706.69      766.87     32.41 o 
  -1   5  15      324.34      265.10     22.06 o 
   0   5  15       31.18       25.12     10.14 o 
   1   5  15       22.22       14.50      8.77 o 
 -14   6  15      255.45      302.94     24.91 o 
 -13   6  15       86.86       91.47     16.99 o 
 -12   6  15      222.87      226.10     16.95 o 
 -11   6  15      110.82       90.60     22.71 o 
 -10   6  15        5.12        7.51      3.70 o 
  -9   6  15       45.14       39.90     10.17 o 
  -8   6  15      163.68      163.77     12.91 o 
  -7   6  15      121.83       97.73     29.86 o 
  -6   6  15      462.08      465.43     26.85 o 
  -5   6  15        0.59        3.53      4.40 o 
  -4   6  15       59.03       38.26     13.79 o 
  -3   6  15       25.97       19.31      7.75 o 
  -2   6  15       71.28       52.95     17.93 o 
  -1   6  15        4.02        5.42      3.27 o 
 -13   7  15        4.92        6.41      6.05 o 
 -12   7  15        4.17        6.90      3.61 o 
 -11   7  15        5.17        8.26      5.06 o 
 -10   7  15      136.25      129.04     19.40 o 
  -9   7  15        3.41        5.38      4.60 o 
  -8   7  15       51.01       51.73     19.77 o 
  -7   7  15        0.95        3.32      4.54 o 
  -6   7  15       13.84       13.23      5.68 o 
  -5   7  15       92.18       75.86     25.92 o 
  -4   7  15       20.26       10.67      4.36 o 
  -3   7  15        6.37        8.86      5.29 o 
  -2   7  15       13.60       14.57      7.11 o 
 -10   8  15      435.38      497.98     32.29 o 
  -9   8  15       34.01       32.37     14.66 o 
  -8   8  15        2.45        5.68      5.92 o 
  -7   8  15      145.12      151.32     29.95 o 
  -6   8  15      511.69      556.48     43.74 o 
  -5   8  15       75.50       77.57     29.57 o 
 -17   0  16      110.37       75.92     43.92 o 
 -16   0  16       42.25       33.69     17.36 o 
 -15   0  16       95.64       99.61     44.11 o 
 -14   0  16       70.30       84.55     25.46 o 
 -13   0  16       12.81       14.56      8.15 o 
 -12   0  16     1304.79     1381.32     52.06 o 
 -11   0  16      355.63      377.59     30.23 o 
 -10   0  16        0.10        5.22     10.82 o 
  -9   0  16      339.88      380.96     42.18 o 
  -8   0  16       47.58       54.69     20.19 o 
  -7   0  16      954.53      927.98     76.04 o 
  -6   0  16      171.85      188.17     16.69 o 
  -5   0  16       18.24       20.19      8.95 o 
  -4   0  16      204.73      170.86     21.86 o 
  -3   0  16      165.20      202.56     15.44 o 
  -2   0  16      700.24      679.73     83.62 o 
  -1   0  16       52.03       30.17     11.41 o 
   0   0  16      630.37      527.88     51.38 o 
   1   0  16      683.23      651.82     86.96 o 
 -17   1  16        1.33        4.39      5.65 o 
 -16   1  16        0.02        3.41      6.38 o 
 -15   1  16       27.05       27.28      9.95 o 
 -14   1  16      166.88      173.96     19.03 o 
 -13   1  16      580.50      606.50     34.66 o 
 -12   1  16      234.30      215.76     22.75 o 
 -11   1  16      142.58      149.72     20.79 o 
 -10   1  16      188.04      169.48     19.47 o 
  -9   1  16       13.92       14.96      6.21 o 
  -8   1  16      148.98      148.12     19.90 o 
  -7   1  16       41.42       42.46     11.71 o 
  -6   1  16        0.46        1.98      3.91 o 
  -5   1  16       27.91       24.51      6.43 o 
  -4   1  16        1.98        1.68      5.31 o 
  -3   1  16       58.25       45.63      9.95 o 
  -2   1  16        3.57        6.47      3.67 o 
  -1   1  16       65.63       71.97     15.31 o 
   0   1  16        0.06        1.60      3.38 o 
   1   1  16       53.33       47.90     15.18 o 
 -17   2  16       74.07       58.60     26.56 o 
 -16   2  16       31.08       17.14      8.40 o 
 -15   2  16       16.74        8.83      6.11 o 
 -14   2  16       41.93       46.69     13.68 o 
 -13   2  16       46.48       43.44     16.04 o 
 -12   2  16       58.01       49.33     13.80 o 
 -11   2  16        6.79        6.29      4.08 o 
 -10   2  16      125.22      151.81     14.74 o 
  -9   2  16       38.88       34.75      9.87 o 
  -8   2  16       75.16       60.65     14.33 o 
  -7   2  16       12.66        7.54      3.59 o 
  -6   2  16       19.57       26.28      8.05 o 
  -5   2  16        0.30        4.81      3.57 o 
  -4   2  16      275.30      237.89     14.50 o 
  -3   2  16       88.57       99.42     23.85 o 
  -2   2  16       29.07       26.16      8.76 o 
  -1   2  16      161.99      128.58     27.79 o 
   0   2  16      104.08       61.55     17.17 o 
   1   2  16       26.05       23.63     11.74 o 
 -16   3  16      448.41      473.80     34.20 o 
 -15   3  16     1370.00     1594.84     49.55 o 
 -14   3  16      791.10      896.52     45.67 o 
 -13   3  16       21.82       12.39      5.26 o 
 -12   3  16       23.44       27.41      9.31 o 
 -11   3  16      127.41      113.25     12.75 o 
 -10   3  16      108.63      105.19     20.90 o 
  -9   3  16      241.91      218.76     16.90 o 
  -8   3  16        0.18        2.26      4.75 o 
  -7   3  16       39.19       43.99      9.79 o 
  -6   3  16      520.64      532.80     27.61 o 
  -5   3  16      116.68       99.64     24.46 o 
  -4   3  16       14.39       14.33      5.39 o 
  -3   3  16      164.78      159.13     16.60 o 
  -2   3  16       65.50       70.26     22.24 o 
  -1   3  16       92.18       75.39     22.09 o 
   0   3  16      111.76       85.10     14.11 o 
 -15   4  16      145.14      154.47     25.18 o 
 -14   4  16       20.91       20.90      9.88 o 
 -13   4  16        0.45        4.00      4.93 o 
 -12   4  16       24.06       12.91      6.32 o 
 -11   4  16      195.31      208.48     16.54 o 
 -10   4  16      165.40      143.27     19.24 o 
  -9   4  16       54.27       58.12     15.20 o 
  -8   4  16       67.10       67.73     18.25 o 
  -7   4  16      360.21      338.60     13.66 o 
  -6   4  16        0.22        6.16      4.73 o 
  -5   4  16     1156.62     1297.81     37.83 o 
  -4   4  16      343.84      379.39     24.49 o 
  -3   4  16       16.45       15.64      5.54 o 
  -2   4  16       79.59       78.76     23.66 o 
  -1   4  16       22.39       14.55      6.09 o 
   0   4  16      135.46      191.10     31.08 o 
 -14   5  16        1.68        4.54      7.13 o 
 -13   5  16        0.88        3.81      4.13 o 
 -12   5  16        2.56        3.33      4.80 o 
 -11   5  16       78.57       73.68     20.49 o 
 -10   5  16      125.65       99.50     26.17 o 
  -9   5  16      432.20      429.10     26.38 o 
  -8   5  16       22.14       20.33      6.57 o 
  -7   5  16      131.93      153.43     14.46 o 
  -6   5  16      106.27       95.80     24.58 o 
  -5   5  16       23.87       25.68      9.67 o 
  -4   5  16       10.50        8.41      4.14 o 
  -3   5  16       11.59       10.93      4.04 o 
  -2   5  16        5.63        3.88      4.33 o 
  -1   5  16      168.93      166.10     21.56 o 
 -13   6  16       80.28       62.00     20.45 o 
 -12   6  16      224.01      251.85     21.47 o 
 -11   6  16       25.96       27.97      8.41 o 
 -10   6  16      406.35      364.60     22.98 o 
  -9   6  16       89.03       73.74     18.86 o 
  -8   6  16       22.77       18.07      5.41 o 
  -7   6  16        2.27        6.61      8.22 o 
  -6   6  16      103.93       74.79     22.57 o 
  -5   6  16      358.09      365.84     21.00 o 
  -4   6  16      133.98      159.44     11.43 o 
  -3   6  16       10.11        8.60      4.48 o 
 -11   7  16      324.77      377.28     32.09 o 
 -10   7  16        2.74        4.49      4.99 o 
  -9   7  16      216.44      218.67     20.05 o 
  -8   7  16       82.91      106.37     21.99 o 
  -7   7  16       97.92      123.13     20.16 o 
  -6   7  16      355.42      375.80     28.51 o 
  -5   7  16      133.01      103.77     34.10 o 
 -16   1  17       69.95       57.41     26.23 o 
 -15   1  17        7.44        9.20      7.34 o 
 -14   1  17      225.85      230.22     16.69 o 
 -13   1  17      627.59      717.78     47.32 o 
 -12   1  17      582.08      669.02     41.49 o 
 -11   1  17      103.28       82.03     26.99 o 
 -10   1  17       45.14       41.42     12.73 o 
  -9   1  17      117.02      124.56     23.02 o 
  -8   1  17      182.32      183.91     22.01 o 
  -7   1  17      393.36      341.15     16.25 o 
  -6   1  17      425.23      404.96     23.20 o 
  -5   1  17       52.18       53.30     14.11 o 
  -4   1  17      170.74      105.23     28.59 o 
  -3   1  17       46.87       45.36     19.00 o 
  -2   1  17      198.62      152.45     14.35 o 
  -1   1  17      126.39      150.22     21.51 o 
 -16   2  17        9.47        7.50      6.53 o 
 -15   2  17       87.86       73.64     18.69 o 
 -14   2  17       91.80       93.78     24.84 o 
 -13   2  17      531.34      557.91     34.80 o 
 -12   2  17      220.76      247.41     23.38 o 
 -11   2  17      282.71      265.36     31.28 o 
 -10   2  17      410.22      439.59     27.88 o 
  -9   2  17      153.39      156.63     20.27 o 
  -8   2  17      911.54      988.58     54.26 o 
  -7   2  17      236.26      238.09     14.56 o 
  -6   2  17       63.39       51.17     15.23 o 
  -5   2  17      152.08      157.61     19.48 o 
  -4   2  17      342.07      367.38     24.01 o 
  -3   2  17      123.12       90.87     28.88 o 
  -2   2  17      255.55      282.23     18.29 o 
  -1   2  17      352.51      379.09     23.64 o 
 -15   3  17        2.90        4.13      5.92 o 
 -14   3  17        6.95       12.28      4.98 o 
 -13   3  17        1.47        5.46      5.90 o 
 -12   3  17      230.90      218.19     20.02 o 
 -11   3  17       31.04       28.72      8.71 o 
 -10   3  17      354.04      360.05     27.12 o 
  -9   3  17      125.46      147.74     13.78 o 
  -8   3  17       46.05       50.31     12.79 o 
  -7   3  17       10.16        7.91      6.00 o 
  -6   3  17       45.80       33.09     10.15 o 
  -5   3  17        4.23        7.29      4.36 o 
  -4   3  17        0.03        5.95      3.71 o 
  -3   3  17       27.15       20.17      6.75 o 
  -2   3  17      239.24      231.48     18.83 o 
 -14   4  17      258.32      272.87     25.61 o 
 -13   4  17      237.91      248.55     18.51 o 
 -12   4  17        3.74        9.65      4.85 o 
 -11   4  17       21.96       20.73      6.16 o 
 -10   4  17      416.33      458.83     26.04 o 
  -9   4  17      642.78      694.03     35.99 o 
  -8   4  17      116.67      114.65     18.53 o 
  -7   4  17       21.90       20.82      8.44 o 
  -6   4  17        6.97        5.26      5.04 o 
  -5   4  17      160.41      169.25     13.67 o 
  -4   4  17      343.65      365.56     19.97 o 
  -3   4  17      262.69      267.90     20.38 o 
 -13   5  17      188.64      177.62     21.72 o 
 -12   5  17      138.29      127.06     25.62 o 
 -11   5  17      259.50      294.79     19.55 o 
 -10   5  17      257.04      257.98     17.58 o 
  -9   5  17       34.04       34.72     10.03 o 
  -8   5  17      231.18      203.09     16.49 o 
  -7   5  17        5.61       10.39      4.41 o 
  -6   5  17       63.67       67.16     19.77 o 
  -5   5  17      248.04      242.68     21.17 o 
  -4   5  17      147.43      113.92     13.68 o 
 -10   6  17       58.82       39.05     16.14 o 
  -9   6  17        3.33        2.88      5.14 o 
  -8   6  17      157.18      185.29     24.94 o 
  -7   6  17      157.63      139.13     25.86 o 
  -6   6  17       72.94       49.88     24.43 o 
 -15   0  18       70.97       49.73     34.39 o 
 -14   0  18        9.11       10.39      7.87 o 
 -13   0  18       26.32       23.82     10.62 o 
 -12   0  18      159.17      142.50     25.53 o 
 -11   0  18      227.90      204.27     70.40 o 
 -10   0  18      153.21      185.03     29.10 o 
  -9   0  18        0.05        6.05      8.09 o 
  -8   0  18       30.95       36.21     20.13 o 
  -7   0  18      814.27      976.10     40.98 o 
  -6   0  18      425.84      391.92     36.92 o 
  -5   0  18      135.56      161.00     30.06 o 
  -4   0  18      101.11      104.78     31.96 o 
  -3   0  18      113.85      106.98     54.56 o 
 -15   1  18       14.66       10.19     10.54 o 
 -14   1  18       98.33      110.49     30.07 o 
 -13   1  18       39.60       40.11     19.63 o 
 -12   1  18        7.99        8.97      5.80 o 
 -11   1  18      143.22      134.21     18.48 o 
 -10   1  18       15.45       14.02      6.16 o 
  -9   1  18       15.14       17.54      5.83 o 
  -8   1  18       61.21       57.52     16.45 o 
  -7   1  18        1.97        5.25      5.36 o 
  -6   1  18       70.86       58.00     16.36 o 
  -5   1  18       90.26       71.20     28.13 o 
  -4   1  18       12.79       12.63      4.05 o 
  -3   1  18        0.04        3.02      4.00 o 
 -14   2  18      119.95      127.56     38.35 o 
 -13   2  18       32.02       14.83      6.05 o 
 -12   2  18       78.40       65.81     22.04 o 
 -11   2  18       41.02       34.54     14.41 o 
 -10   2  18       17.43       15.17      8.79 o 
  -9   2  18       66.87       48.02     12.97 o 
  -8   2  18       95.69       91.50     31.87 o 
  -7   2  18       17.66       24.83      8.15 o 
  -6   2  18        4.83        6.17      6.39 o 
  -5   2  18        1.27        6.00      3.70 o 
  -4   2  18        9.57        7.23      4.98 o 
 -13   3  18       40.52       46.97     16.84 o 
 -12   3  18      656.56      764.61     55.80 o 
 -11   3  18      716.41      801.12     43.86 o 
 -10   3  18       34.90       33.50     10.01 o 
  -9   3  18        4.05        6.62      6.23 o 
  -8   3  18        1.73        5.74      4.26 o 
  -7   3  18       14.48        9.91      6.57 o 
  -6   3  18        2.56        5.32      5.34 o 
  -5   3  18       35.87       24.41      9.61 o 
  -4   3  18       59.80       42.52     33.01 o 
 -12   4  18      279.90      297.40     30.72 o 
 -11   4  18      500.87      576.06     41.00 o 
 -10   4  18        5.55        4.24      6.05 o 
  -9   4  18      333.74      380.00     28.67 o 
  -8   4  18      325.03      312.38     28.83 o 
  -7   4  18      261.01      275.98     22.03 o 
  -6   4  18        2.68        7.14      4.35 o 
 -12   1  19        1.97        4.99      7.45 o 
 -11   1  19      433.80      481.41     36.76 o 
 -10   1  19      576.24      687.20     47.38 o 
  -9   1  19      109.91       97.17     38.57 o 
  -8   1  19       22.81       17.06      6.75 o 
  -7   1  19       88.98       91.67     33.19 o 
 -11   2  19      192.37      184.98     27.36 o 
 -10   2  19      438.48      507.28     37.30 o 
  -9   2  19       48.60       52.54     18.30 o 
  -8   2  19       36.28       26.23     15.05 o 
                                                 
